# Supplementary material for: Parsimonious Higher-Order Hidden Markov Models for Improved Array-CGH Analysis with Applications to Arabidopsis thaliana
Source: PLoS Comput Biol. 2012 Jan 12;8(1):e1002286. doi: 10.1371/journal.pcbi.1002286 (PMC3257270; doi:10.1371/journal.pcbi.1002286)
Supplement: Table S1 — Arabidopsis Array-CGH data set including detected DNA polymorphisms identified by the parsimonious fourth-order HMM using the state-posterior decoding algorithm. (TXT) [file pcbi.1002286.s001.txt]

#Description:
#Array-CGH data set including detected DNA polymorphisms identified by the parsimonious fourth-order HMM using the state-posterior decoding algorithm.
#
Chr	Start	LogRatio	StatePosteriorDecoding_PHHMM_4
chr1	213	-0.18386	=
chr1	508	-0.96907	=
chr1	828	-2.21246	-
chr1	1203	0.49201	=
chr1	1518	0.30929	=
chr1	1858	-0.02669	=
chr1	2158	0.45352	=
chr1	2478	-0.30978	=
chr1	2843	-0.0578	=
chr1	3158	0.01682	=
chr1	3505	0.28559	=
chr1	3860	0.20655	=
chr1	4172	0.30056	=
chr1	4512	-0.20068	=
chr1	4797	0.07578	=
chr1	5177	-0.06063	=
chr1	5452	0.37372	=
chr1	5840	0.00975	=
chr1	6150	0.16986	=
chr1	6440	0.20322	=
chr1	6805	0.04322	=
chr1	7130	0.19317	=
chr1	7480	0.41538	=
chr1	7815	0.3298	=
chr1	8140	0.44546	=
chr1	8420	0.30585	=
chr1	8750	0.4222	=
chr1	9077	0.54538	=
chr1	9450	0.41567	=
chr1	9745	0.19787	=
chr1	10130	0.3237	=
chr1	10440	0.13691	=
chr1	10730	-0.44555	=
chr1	11118	0.15067	=
chr1	11388	0.12032	=
chr1	11772	0.30971	=
chr1	12107	0.25536	=
chr1	12432	0.33381	=
chr1	12732	0.09754	=
chr1	13049	-0.01025	=
chr1	13392	-0.49731	=
chr1	13707	-0.06572	=
chr1	14083	0.23896	=
chr1	14358	0.37352	=
chr1	14730	0.23356	=
chr1	15030	0.15073	=
chr1	15361	-0.04676	=
chr1	15686	0.4181	=
chr1	16051	0.04848	=
chr1	16386	0.04272	=
chr1	16671	0.01402	=
chr1	17005	-0.56242	=
chr1	17170	0.20174	=
chr1	17664	0.95745	=
chr1	18032	0.56754	=
chr1	18327	0.5748	=
chr1	18703	0.76028	=
chr1	19033	0.13504	=
chr1	19358	0.01986	=
chr1	19651	0.02967	=
chr1	20026	0.30797	=
chr1	20311	0.41608	=
chr1	20631	0.52529	=
chr1	21019	-0.13552	=
chr1	21349	-0.06075	=
chr1	21679	0.06796	=
chr1	21947	0.14082	=
chr1	22342	0.2677	=
chr1	22643	0.2347	=
chr1	22944	0.89799	=
chr1	23326	0.05112	=
chr1	23631	0.13313	=
chr1	23976	0.44586	=
chr1	24316	0.46849	=
chr1	24619	0.17154	=
chr1	24919	0.16399	=
chr1	25309	0.2047	=
chr1	25595	0.17978	=
chr1	25910	0.03855	=
chr1	26279	0.25098	=
chr1	26624	0.34351	=
chr1	26954	0.07329	=
chr1	27234	-0.00848	=
chr1	27614	0.32023	=
chr1	27894	0.014	=
chr1	28279	0.14217	=
chr1	28574	0.0714	=
chr1	28929	-0.2711	=
chr1	29429	-0.04494	=
chr1	29724	0.71164	=
chr1	30034	0.57051	=
chr1	30415	0.29088	=
chr1	30735	0.15628	=
chr1	31025	0.27791	=
chr1	31381	0.3296	=
chr1	31721	-0.17244	=
chr1	32051	0.09957	=
chr1	32356	0.4592	=
chr1	32681	0.29933	=
chr1	33030	-0.25522	=
chr1	33392	0.40663	=
chr1	33662	0.88181	=
chr1	34057	-0.02478	=
chr1	34387	-0.0585	=
chr1	34687	0.20258	=
chr1	35007	0.39272	=
chr1	35312	0.09747	=
chr1	35687	0.0679	=
chr1	36012	0.21912	=
chr1	36312	0.26795	=
chr1	36642	1.28378	=
chr1	37027	0.15014	=
chr1	37352	0.2555	=
chr1	37632	0.32192	=
chr1	37999	0.30732	=
chr1	38319	-0.03246	=
chr1	38677	0.57304	=
chr1	38943	0.31888	=
chr1	39324	-0.3951	=
chr1	39604	0.32514	=
chr1	39996	0.0939	=
chr1	40286	-0.04443	=
chr1	40646	0.12496	=
chr1	40986	0.03862	=
chr1	41308	0.4778	=
chr1	41627	0.83213	=
chr1	41917	0.18141	=
chr1	42275	0.38281	=
chr1	42600	0.58408	=
chr1	42950	0.17188	=
chr1	43235	0.15696	=
chr1	43614	0.18125	=
chr1	43945	-0.00156	=
chr1	44235	-0.17743	=
chr1	44555	-0.43973	=
chr1	44945	0.52689	=
chr1	45235	0.24322	=
chr1	45585	0.08035	=
chr1	45915	0.07093	=
chr1	46205	0.12325	=
chr1	46585	0.22437	=
chr1	46883	0.31996	=
chr1	47204	0.78386	=
chr1	47526	0.41021	=
chr1	47916	0.21711	=
chr1	48186	0.1676	=
chr1	48566	0.51652	=
chr1	48901	0.27442	=
chr1	49226	0.4079	=
chr1	49531	0.24967	=
chr1	49851	0.10202	=
chr1	50166	0.17286	=
chr1	50526	0.30899	=
chr1	50871	0.1174	=
chr1	51183	0.12055	=
chr1	51488	-0.18855	=
chr1	51858	0.27725	=
chr1	52143	0.53617	=
chr1	52492	0.32662	=
chr1	52802	0.21187	=
chr1	53167	0.67327	=
chr1	53512	0.13827	=
chr1	53812	0.20425	=
chr1	54187	0.14106	=
chr1	54452	0.43968	=
chr1	54794	0.64244	=
chr1	55164	0.73831	=
chr1	55502	0.30853	=
chr1	55831	0.83555	=
chr1	56151	0.11126	=
chr1	56432	0.7119	=
chr1	56765	0.28254	=
chr1	57141	-0.29342	=
chr1	57456	0.14534	=
chr1	57796	0.09922	=
chr1	58106	0.1814	=
chr1	58446	0.08787	=
chr1	58801	0.19718	=
chr1	59101	0.23036	=
chr1	59431	0.32066	=
chr1	59773	0.35284	=
chr1	60063	0.47752	=
chr1	60423	0.27377	=
chr1	60723	-0.12435	=
chr1	61110	0.04814	=
chr1	61435	-0.46134	=
chr1	61715	-1.07236	=
chr1	62085	-0.03839	=
chr1	62435	0.14408	=
chr1	62760	-0.31666	=
chr1	63062	-1.1009	=
chr1	63422	-0.01521	=
chr1	63692	0.49704	=
chr1	64082	0.69685	=
chr1	64412	-0.17141	=
chr1	64744	-0.08106	=
chr1	65014	0.17615	=
chr1	65359	0.26013	=
chr1	65719	0.06388	=
chr1	66059	0.45166	=
chr1	66384	0.2083	=
chr1	66709	0.08133	=
chr1	67049	0.20053	=
chr1	67324	0.47238	=
chr1	67669	0.84625	=
chr1	67986	0.29034	=
chr1	68361	-0.48499	=
chr1	68647	0.66779	=
chr1	68975	-1.22629	=
chr1	69365	-0.01527	=
chr1	69650	-1.32704	=
chr1	69966	0.06793	=
chr1	70341	0.04584	=
chr1	70666	0.11564	=
chr1	70956	0.02696	=
chr1	71286	0.88042	=
chr1	71646	0.1857	=
chr1	72006	0.50303	=
chr1	72281	-0.19811	=
chr1	72641	0.06641	=
chr1	72996	-0.14407	=
chr1	73296	-0.00246	=
chr1	73606	-0.13543	=
chr1	73986	-0.23764	=
chr1	74316	0.15953	=
chr1	74647	-0.1537	=
chr1	74977	0.35604	=
chr1	75304	0.54736	=
chr1	75613	0.20196	=
chr1	75913	-0.38058	=
chr1	76233	0.03133	=
chr1	76583	0.43009	=
chr1	76918	-0.16524	=
chr1	77223	0.63989	=
chr1	77603	0.06399	=
chr1	77930	0.68814	=
chr1	78215	0.15799	=
chr1	78596	0.39504	=
chr1	78936	0.01512	=
chr1	79266	0.20528	=
chr1	79596	0.1362	=
chr1	79906	-0.16358	=
chr1	80216	0.2704	=
chr1	80566	-0.18967	=
chr1	80861	0.10169	=
chr1	81197	-0.04309	=
chr1	81567	0.09625	=
chr1	81843	-0.29604	=
chr1	82188	0.12625	=
chr1	82563	-0.3306	=
chr1	82895	-0.49231	=
chr1	83191	-0.36148	=
chr1	83546	0.16831	=
chr1	83881	0.2041	=
chr1	84191	0.49224	=
chr1	84511	0.3265	=
chr1	84821	-0.06042	=
chr1	85164	0.12465	=
chr1	85519	0.51301	=
chr1	85814	-0.38947	=
chr1	86184	-0.02191	=
chr1	86474	0.30158	=
chr1	86829	-0.07268	=
chr1	87134	0.34824	=
chr1	87515	0.42755	=
chr1	87845	0.08001	=
chr1	88115	-0.51277	=
chr1	88446	-0.76906	=
chr1	88806	0.11126	=
chr1	89107	-0.82239	=
chr1	89497	0.46475	=
chr1	89827	-0.90443	=
chr1	90112	-0.86175	=
chr1	90432	-0.74195	=
chr1	90762	0.46501	=
chr1	91104	0.203	=
chr1	91474	0.37796	=
chr1	91764	0.92963	=
chr1	92109	0.1382	=
chr1	92459	0.31526	=
chr1	92794	0.73014	=
chr1	93084	0.33905	=
chr1	93399	0.47187	=
chr1	93729	0.40239	=
chr1	94114	0.40038	=
chr1	94444	0.21258	=
chr1	94734	0.11102	=
chr1	95054	0.19349	=
chr1	95384	0.08465	=
chr1	95729	0.29632	=
chr1	96094	0.05337	=
chr1	96379	-0.08499	=
chr1	96739	0.64517	=
chr1	97084	0.29315	=
chr1	97354	0.50725	=
chr1	97684	-0.1049	=
chr1	98024	0.23767	=
chr1	98404	0.10063	=
chr1	98734	0.28854	=
chr1	99004	-0.09928	=
chr1	99369	-0.01906	=
chr1	99721	0.57603	=
chr1	99997	0.2551	=
chr1	100372	-0.17962	=
chr1	100677	0.17309	=
chr1	101012	0.26289	=
chr1	101377	0.31391	=
chr1	101642	-0.10296	=
chr1	101974	-0.02579	=
chr1	102353	0.12733	=
chr1	102668	-0.51636	=
chr1	102969	-0.05808	=
chr1	103314	-0.47182	=
chr1	103664	-0.0284	=
chr1	103954	-0.01357	=
chr1	104343	0.49184	=
chr1	104668	-0.06368	=
chr1	104958	0.5083	=
chr1	105278	-0.16129	=
chr1	105608	0.08731	=
chr1	105938	0.11085	=
chr1	106268	-0.1398	=
chr1	106649	0.55464	=
chr1	106928	0.48187	=
chr1	107291	-0.43467	=
chr1	107591	-0.55418	=
chr1	107977	0.19001	=
chr1	108245	-0.05357	=
chr1	108602	0.20283	=
chr1	108905	0.47502	=
chr1	109257	0.2768	=
chr1	109598	0.60036	=
chr1	109938	0.12807	=
chr1	110283	0.13636	=
chr1	110613	0.23186	=
chr1	110928	0.37787	=
chr1	111218	0.09617	=
chr1	111607	0.16928	=
chr1	111917	0.44465	=
chr1	112267	0.11711	=
chr1	112577	0.43532	=
chr1	112862	0.11835	=
chr1	113252	0.06702	=
chr1	113572	-0.18799	=
chr1	113852	0.58874	=
chr1	114229	-0.40845	=
chr1	114574	0.20087	=
chr1	114884	-0.22884	=
chr1	115224	0.2193	=
chr1	115504	0.13443	=
chr1	115864	0.18344	=
chr1	116170	0.33439	=
chr1	116515	0.42771	=
chr1	116830	0.23558	=
chr1	117197	-0.12975	=
chr1	117527	0.29756	=
chr1	117837	0.32979	=
chr1	118150	0.21287	=
chr1	118510	0.05313	=
chr1	118819	1.33362	=
chr1	119169	0.41279	=
chr1	119519	0.25152	=
chr1	119809	0.62057	=
chr1	120159	0.6626	=
chr1	120485	0.44735	=
chr1	120844	0.295	=
chr1	121116	0.28399	=
chr1	121482	0.12104	=
chr1	121772	0.35744	=
chr1	122102	0.38149	=
chr1	122492	0.51351	=
chr1	122807	0.18165	=
chr1	123147	0.03216	=
chr1	123487	0.33324	=
chr1	123787	0.283	=
chr1	124082	-0.08235	=
chr1	124477	-0.23289	=
chr1	124762	0.01592	=
chr1	125122	0.50243	=
chr1	125422	0.28209	=
chr1	125752	0.09342	=
chr1	126077	0.21736	=
chr1	126402	0.15564	=
chr1	126787	-0.07049	=
chr1	127060	0.32374	=
chr1	127400	0.19752	=
chr1	127730	0.31903	=
chr1	128060	0.26939	=
chr1	128420	-1.31935	=
chr1	128705	-0.98231	=
chr1	129036	0.1413	=
chr1	129366	0.43274	=
chr1	129717	0.32889	=
chr1	130062	0.04535	=
chr1	130362	0.35403	=
chr1	130692	0.16048	=
chr1	131057	-0.04965	=
chr1	131347	0.04172	=
chr1	131712	0.11626	=
chr1	132012	0.75845	=
chr1	132395	0.0328	=
chr1	132695	0.0528	=
chr1	132995	0.37344	=
chr1	133325	0.14745	=
chr1	133700	-0.00155	=
chr1	134030	0.33674	=
chr1	134370	0.46101	=
chr1	134680	-0.0449	=
chr1	135035	0.02462	=
chr1	135345	0.22846	=
chr1	135695	0.19726	=
chr1	136005	0.36014	=
chr1	136356	-0.03562	=
chr1	136651	0.35771	=
chr1	136986	0.03559	=
chr1	137306	0.08477	=
chr1	137656	-0.01372	=
chr1	137946	0.05198	=
chr1	138297	-0.07836	=
chr1	138617	0.44836	=
chr1	138975	-0.16647	=
chr1	139325	0.52696	=
chr1	139600	0.03414	=
chr1	139970	-0.29158	=
chr1	140300	0.09538	=
chr1	140585	0.2776	=
chr1	140975	0.28915	=
chr1	141244	0.24836	=
chr1	141574	-0.10619	=
chr1	141953	0.10002	=
chr1	142290	0.07722	=
chr1	142595	-0.15307	=
chr1	142895	0.12509	=
chr1	143225	0.13615	=
chr1	143602	0.50723	=
chr1	143898	0.51885	=
chr1	144213	0.01828	=
chr1	144578	0.26571	=
chr1	144903	-0.02985	=
chr1	145238	0.07763	=
chr1	145593	-0.15199	=
chr1	145863	0.09881	=
chr1	146213	-0.41312	=
chr1	146525	0.01311	=
chr1	146915	0.1468	=
chr1	147241	0.27816	=
chr1	147515	0.11229	=
chr1	147842	0.23827	=
chr1	148179	0.5909	=
chr1	148544	0.53198	=
chr1	148863	0.14228	=
chr1	149208	0.3501	=
chr1	149498	0.15616	=
chr1	149823	0.10042	=
chr1	150216	0.29939	=
chr1	150496	-0.4753	=
chr1	150871	-0.16422	=
chr1	151151	0.15675	=
chr1	151486	-0.25076	=
chr1	151866	0.07517	=
chr1	152146	0.29891	=
chr1	152467	-0.73102	=
chr1	152846	0.15149	=
chr1	153186	-0.00294	=
chr1	153456	0.25075	=
chr1	153791	0.0678	=
chr1	154116	0.2191	=
chr1	154453	0.5399	=
chr1	154799	0.47031	=
chr1	155155	0.12234	=
chr1	155435	-0.75851	=
chr1	155763	0.20671	=
chr1	156156	0.25203	=
chr1	156456	0.30834	=
chr1	156761	0.57084	=
chr1	157116	0.16253	=
chr1	157451	0.4405	=
chr1	157746	0.10015	=
chr1	158086	0.12411	=
chr1	158431	0.22115	=
chr1	158756	-0.01813	=
chr1	159126	0.6518	=
chr1	159434	0.28351	=
chr1	159773	0.18819	=
chr1	160054	0.28657	=
chr1	160404	0.06605	=
chr1	160754	0.03587	=
chr1	161084	0.48286	=
chr1	161399	0.01743	=
chr1	161729	0.24526	=
chr1	162089	0.26643	=
chr1	162393	0.19848	=
chr1	162748	0.07264	=
chr1	163038	0.15827	=
chr1	163363	0.24749	=
chr1	163743	0.27346	=
chr1	164018	0.67963	=
chr1	164373	0.23853	=
chr1	164733	0.05832	=
chr1	165063	0.21879	=
chr1	165363	0.2268	=
chr1	165663	-0.08162	=
chr1	166043	-0.0138	=
chr1	166333	0.21421	=
chr1	166683	-0.17342	=
chr1	167043	0.03683	=
chr1	167333	0.48105	=
chr1	167699	0.01	=
chr1	167992	0.03736	=
chr1	168363	0.08229	=
chr1	168633	0.2847	=
chr1	169023	0.22775	=
chr1	169343	0.12212	=
chr1	169653	0.40655	=
chr1	169958	0.24258	=
chr1	170288	0.6652	=
chr1	170653	0.17412	=
chr1	170978	0.27635	=
chr1	171278	1.05983	=
chr1	171648	-0.13478	=
chr1	171940	-0.06206	=
chr1	172310	0.25896	=
chr1	172596	0.3588	=
chr1	172983	0.00964	=
chr1	173310	0.01837	=
chr1	173600	0.02616	=
chr1	173949	0.32731	=
chr1	174305	0.52975	=
chr1	174580	0.27428	=
chr1	174915	0.44941	=
chr1	175284	-0.69173	=
chr1	175626	-0.47994	=
chr1	175896	0.5881	=
chr1	176271	0.40695	=
chr1	176583	0.07481	=
chr1	176938	-2.13935	-
chr1	177213	-0.26128	=
chr1	177573	0.30516	=
chr1	177933	-0.15319	=
chr1	178224	0.19612	=
chr1	178594	0.08392	=
chr1	178924	0.45125	=
chr1	179194	0.54713	=
chr1	179584	0.26539	=
chr1	179869	0.16732	=
chr1	180194	0.45928	=
chr1	180544	-0.07551	=
chr1	180864	0.04517	=
chr1	181195	-0.40006	=
chr1	181564	-0.96099	=
chr1	181859	-0.01443	=
chr1	182184	0.25557	=
chr1	182497	0.39069	=
chr1	182842	-1.10999	=
chr1	183186	0.12607	=
chr1	183496	0.1829	=
chr1	183832	-0.14467	=
chr1	184206	0.2345	=
chr1	184536	0.09999	=
chr1	184856	-0.32708	=
chr1	185143	-0.09273	=
chr1	185493	0.61907	=
chr1	185798	0.11972	=
chr1	186138	0.11941	=
chr1	186493	-0.00837	=
chr1	186808	0.59833	=
chr1	187143	0.18083	=
chr1	187448	0.46505	=
chr1	187788	0.07757	=
chr1	188123	0.44742	=
chr1	188488	0.38674	=
chr1	188778	0.47346	=
chr1	189143	0.13567	=
chr1	189433	0.01837	=
chr1	189784	0.16249	=
chr1	190089	0.60071	=
chr1	190419	0.31207	=
chr1	190799	-0.05627	=
chr1	191134	0.12801	=
chr1	191409	0.35903	=
chr1	191779	0.12966	=
chr1	192125	0.10035	=
chr1	192415	0.52858	=
chr1	192730	0.17973	=
chr1	193100	0.5569	=
chr1	193420	-0.69553	=
chr1	193721	0.26532	=
chr1	194106	0.74832	=
chr1	194376	0.30743	=
chr1	194711	0.56951	=
chr1	195056	0.26311	=
chr1	195371	0.30002	=
chr1	195696	-0.27009	=
chr1	196054	0.19071	=
chr1	196399	-0.20971	=
chr1	196714	0.61923	=
chr1	197060	-0.53436	=
chr1	197360	-0.56149	=
chr1	197685	0.31529	=
chr1	198065	-0.40547	=
chr1	198335	-0.36693	=
chr1	198725	-0.19254	=
chr1	199045	-0.11017	=
chr1	199383	-0.15678	=
chr1	199655	-0.81439	=
chr1	200045	-1.34814	=
chr1	200315	0.16721	=
chr1	200667	-0.00887	=
chr1	201017	-0.09595	=
chr1	201332	0.37471	=
chr1	201647	0.26388	=
chr1	202017	-0.14102	=
chr1	202357	-0.72832	=
chr1	202685	-0.99448	=
chr1	202980	0.08337	=
chr1	203290	0.19918	=
chr1	203635	0.08241	=
chr1	204000	-0.81687	=
chr1	204290	0.19026	=
chr1	204649	0.39232	=
chr1	204934	0.05684	=
chr1	205315	0.39861	=
chr1	205620	0.02661	=
chr1	205976	0.31938	=
chr1	206295	1.12395	=
chr1	206610	0.17249	=
chr1	206975	0.26738	=
chr1	207305	0.2647	=
chr1	207625	0.22571	=
chr1	207906	-0.10519	=
chr1	208286	0.80292	=
chr1	208572	0.40729	=
chr1	208892	0.39145	=
chr1	209267	0.28674	=
chr1	209552	-0.18895	=
chr1	209947	-0.08827	=
chr1	210222	0.26244	=
chr1	210559	0.0476	=
chr1	210928	-0.09575	=
chr1	211263	0.01835	=
chr1	211533	0.00758	=
chr1	211878	0.14602	=
chr1	212193	0.28447	=
chr1	212523	0.324	=
chr1	212853	-0.02528	=
chr1	213188	0.1843	=
chr1	213576	0.23354	=
chr1	213846	0.72691	=
chr1	214206	0.17295	=
chr1	214506	0.23431	=
chr1	214837	-0.07888	=
chr1	215226	0.32507	=
chr1	215496	0.16576	=
chr1	215876	-0.11736	=
chr1	216155	0.09727	=
chr1	216545	0.28575	=
chr1	216875	0.12752	=
chr1	217160	-0.1711	=
chr1	217490	-0.20045	=
chr1	217810	0.02656	=
chr1	218168	0.14216	=
chr1	218525	0.5594	=
chr1	218857	0.43008	=
chr1	219187	-0.00667	=
chr1	219492	0.06164	=
chr1	219782	-0.08345	=
chr1	220142	0.0329	=
chr1	220447	0.60668	=
chr1	220807	0.41319	=
chr1	221134	0.1507	=
chr1	221446	0.09666	=
chr1	221771	-0.13117	=
chr1	222117	0.06063	=
chr1	222487	0.42936	=
chr1	222777	0.28257	=
chr1	223085	-0.16727	=
chr1	223415	-1.97797	-
chr1	223750	0.3878	=
chr1	224086	0.3765	=
chr1	224461	0.19363	=
chr1	224786	0.11766	=
chr1	225084	0.08	=
chr1	225396	-1.18908	=
chr1	225761	-0.5482	=
chr1	226056	-0.13333	=
chr1	226444	0.17538	=
chr1	226764	-0.02821	=
chr1	227089	0.03884	=
chr1	227434	0.09461	=
chr1	227714	-0.06058	=
chr1	228048	0.5233	=
chr1	228398	-0.09301	=
chr1	228713	0.12054	=
chr1	229023	0.28321	=
chr1	229403	0.08824	=
chr1	229743	0.33682	=
chr1	230018	0.42229	=
chr1	230402	0.27118	=
chr1	230674	0.02466	=
chr1	231038	0.40065	=
chr1	231358	0.43842	=
chr1	231678	0.11485	=
chr1	232053	0.08888	=
chr1	232383	0.45804	=
chr1	232653	0.25965	=
chr1	233028	0.04631	=
chr1	233368	0.05627	=
chr1	233693	0.13884	=
chr1	234008	0.00732	=
chr1	234323	0.1207	=
chr1	234668	0.06318	=
chr1	234963	0.24996	=
chr1	235293	-0.00993	=
chr1	235623	0.41188	=
chr1	236013	0.11297	=
chr1	236343	0.26423	=
chr1	236668	-0.04015	=
chr1	236993	0.5092	=
chr1	237328	0.08882	=
chr1	237628	0.15764	=
chr1	237996	0.46859	=
chr1	238276	-0.48982	=
chr1	238655	1.10871	=
chr1	238925	0.95286	=
chr1	239260	-0.28214	=
chr1	239615	0.39378	=
chr1	239935	-0.05097	=
chr1	240275	0.12211	=
chr1	240635	0.01539	=
chr1	240940	0.54675	=
chr1	241285	0.79444	=
chr1	241595	0.3519	=
chr1	241895	0.06872	=
chr1	242240	0.16697	=
chr1	242575	-0.1086	=
chr1	242937	0.58551	=
chr1	243232	-0.09581	=
chr1	243572	-0.10049	=
chr1	243927	0.28639	=
chr1	244252	0.26016	=
chr1	244587	0.24835	=
chr1	244892	0.42398	=
chr1	245247	0.13226	=
chr1	245522	-0.27698	=
chr1	245884	-0.03341	=
chr1	246244	0.13694	=
chr1	246574	-0.07698	=
chr1	246844	0.37307	=
chr1	247209	-0.29905	=
chr1	247524	-0.09167	=
chr1	247849	-0.58387	=
chr1	248197	0.04627	=
chr1	248492	0.44633	=
chr1	248842	-0.11947	=
chr1	249179	-0.19016	=
chr1	249524	-0.7691	=
chr1	249849	-0.83876	=
chr1	250194	0.66569	=
chr1	250529	0.54679	=
chr1	250804	0.39756	=
chr1	251134	0.27635	=
chr1	251464	0.30611	=
chr1	251819	0.25669	=
chr1	252124	0.13684	=
chr1	252506	0.56745	=
chr1	252816	0.95223	=
chr1	253141	0.21645	=
chr1	253501	0.3885	=
chr1	253836	0.03234	=
chr1	254146	0.32363	=
chr1	254451	0.20031	=
chr1	254776	0.00106	=
chr1	255116	0.08832	=
chr1	255423	0.48419	=
chr1	255763	0.64112	=
chr1	256088	0.80039	=
chr1	256455	0.48308	=
chr1	256758	-0.03431	=
chr1	257093	0.37581	=
chr1	257423	0.10186	=
chr1	257782	-0.8189	=
chr1	258114	-0.86148	=
chr1	258450	-0.80185	=
chr1	258771	0.09121	=
chr1	259056	0.11501	=
chr1	259387	0.40863	=
chr1	259717	0.28812	=
chr1	260107	0.34	=
chr1	260377	0.21528	=
chr1	260762	-0.48482	=
chr1	261032	-0.63932	=
chr1	261402	-1.70365	-
chr1	261692	0.23901	=
chr1	262034	-1.84322	-
chr1	262414	-2.62975	-
chr1	262696	-0.22892	=
chr1	263041	0.30601	=
chr1	263396	0.22417	=
chr1	263681	0.50544	=
chr1	264046	0.18536	=
chr1	264396	-0.07047	=
chr1	264677	-0.05728	=
chr1	265057	0.41599	=
chr1	265322	0.18567	=
chr1	265717	0.09597	=
chr1	266002	0.11651	=
chr1	266351	0.08176	=
chr1	266701	0.1804	=
chr1	266976	-0.161	=
chr1	267366	-0.54357	=
chr1	267681	0.14978	=
chr1	268026	0.13779	=
chr1	268356	0.01279	=
chr1	268686	0.47337	=
chr1	268976	0.59976	=
chr1	269346	0.15663	=
chr1	269671	0.43785	=
chr1	269946	0.23663	=
chr1	270276	0.12625	=
chr1	270661	0.24155	=
chr1	270947	0.58401	=
chr1	271262	0.83275	=
chr1	271597	0.11868	=
chr1	271947	0.37501	=
chr1	272287	-0.09603	=
chr1	272597	0.1211	=
chr1	272917	0.28941	=
chr1	273287	0.1186	=
chr1	273637	0.31463	=
chr1	273902	0.1211	=
chr1	274292	0.29958	=
chr1	274562	0.41479	=
chr1	274942	0.00147	=
chr1	275262	0.29753	=
chr1	275617	-0.17271	=
chr1	275947	-0.39454	=
chr1	276267	0.1094	=
chr1	276597	0.39535	=
chr1	276917	0.16609	=
chr1	277237	-0.29149	=
chr1	277547	-0.67621	=
chr1	277927	-0.06019	=
chr1	278232	0.44713	=
chr1	278587	-0.54012	=
chr1	278894	-0.19882	=
chr1	279184	-0.23945	=
chr1	279524	-0.00516	=
chr1	279904	0.33416	=
chr1	280209	0.06685	=
chr1	280529	-0.05759	=
chr1	280879	0.0745	=
chr1	281174	-0.76373	=
chr1	281504	-0.45812	=
chr1	281849	-0.15691	=
chr1	282154	0.19422	=
chr1	282489	-0.93765	=
chr1	282833	-0.01742	=
chr1	283145	0.17225	=
chr1	283535	-0.50197	=
chr1	283809	-0.31618	=
chr1	284139	0.10222	=
chr1	284489	-0.29081	=
chr1	284829	-0.18253	=
chr1	285169	0.16854	=
chr1	285454	0.09783	=
chr1	285784	0.09608	=
chr1	286169	0.11976	=
chr1	286484	0.33916	=
chr1	286833	-0.13183	=
chr1	287148	-0.58562	=
chr1	287463	0.25969	=
chr1	287779	0.07236	=
chr1	288144	0.17545	=
chr1	288469	0.23309	=
chr1	288804	0.45111	=
chr1	289129	0.12242	=
chr1	289444	0.19878	=
chr1	289749	0.25472	=
chr1	290129	0.24392	=
chr1	290429	0.31073	=
chr1	290764	-0.4557	=
chr1	291109	-0.08703	=
chr1	291453	-0.08283	=
chr1	291774	0.43362	=
chr1	292113	-0.20909	=
chr1	292413	-0.20434	=
chr1	292763	0.65319	=
chr1	293043	0.13664	=
chr1	293373	-0.13766	=
chr1	293713	0.55073	=
chr1	294088	-0.18149	=
chr1	294363	0.16706	=
chr1	294693	0.49182	=
chr1	295028	-0.00313	=
chr1	295368	-0.47881	=
chr1	295683	0.16693	=
chr1	296013	0.27638	=
chr1	296353	0.02035	=
chr1	296723	0.17292	=
chr1	297003	0.11596	=
chr1	297353	0.03981	=
chr1	297693	0.02149	=
chr1	298023	0.40981	=
chr1	298353	0.57433	=
chr1	298682	0.51285	=
chr1	299037	0.18903	=
chr1	299367	-0.00116	=
chr1	299702	-0.00831	=
chr1	299972	-0.36608	=
chr1	300312	-0.81328	=
chr1	300632	0.27083	=
chr1	300990	0.18349	=
chr1	301346	-0.9097	=
chr1	301666	0.1104	=
chr1	302011	0.02777	=
chr1	302306	-0.14328	=
chr1	302616	0.87635	=
chr1	302994	0.14198	=
chr1	303329	0.51753	=
chr1	303645	0.08035	=
chr1	303935	0.27467	=
chr1	304295	0.06723	=
chr1	304620	0.17292	=
chr1	304925	0.23906	=
chr1	305305	0.02437	=
chr1	305640	0.04825	=
chr1	305925	0.30209	=
chr1	306245	0.31171	=
chr1	306628	0.64211	=
chr1	306923	0.21066	=
chr1	307268	0.33089	=
chr1	307618	0.29648	=
chr1	307908	0.16631	=
chr1	308278	0.09781	=
chr1	308553	-0.11285	=
chr1	308932	0.287	=
chr1	309257	0.23181	=
chr1	309607	-0.05385	=
chr1	309928	0.22799	=
chr1	310218	-0.10235	=
chr1	310568	0.07635	=
chr1	310903	0.13471	=
chr1	311193	0.04852	=
chr1	311558	0.35251	=
chr1	311913	0.35411	=
chr1	312185	0.52241	=
chr1	312570	0.45973	=
chr1	312885	0.02118	=
chr1	313185	0.26387	=
chr1	313565	0.04018	=
chr1	313850	0.76898	=
chr1	314200	0.33246	=
chr1	314535	0.08766	=
chr1	314885	0.13991	=
chr1	315155	-0.2844	=
chr1	315508	0.05784	=
chr1	315873	0.17491	=
chr1	316166	0.25592	=
chr1	316526	0.13468	=
chr1	316856	0.40168	=
chr1	317151	0.91907	=
chr1	317521	0.3131	=
chr1	317796	0.28801	=
chr1	318126	-0.1449	=
chr1	318456	0.26782	=
chr1	318836	0.3023	=
chr1	319166	0.17616	=
chr1	319471	0.52478	=
chr1	319806	0.18376	=
chr1	320117	-0.01085	=
chr1	320442	-0.41456	=
chr1	320797	-0.02699	=
chr1	321117	0.24512	=
chr1	321432	0.37871	=
chr1	321758	0.37273	=
chr1	322138	0.25297	=
chr1	322468	0.3104	=
chr1	322743	0.46298	=
chr1	323088	0.09975	=
chr1	323403	0.1699	=
chr1	323768	0.42609	=
chr1	324088	0.22264	=
chr1	324398	0.06913	=
chr1	324768	0.01769	=
chr1	325074	0.05666	=
chr1	325446	-0.22085	=
chr1	325751	0.17326	=
chr1	326096	0.41696	=
chr1	326411	-0.02716	=
chr1	326754	0.12682	=
chr1	327044	0.35613	=
chr1	327384	0.26715	=
chr1	327724	0.22757	=
chr1	328059	-0.03943	=
chr1	328399	0.09914	=
chr1	328724	0.23905	=
chr1	329074	-0.08101	=
chr1	329384	0.17021	=
chr1	329674	0.05168	=
chr1	330051	-0.04487	=
chr1	330351	0.12391	=
chr1	330686	0.0813	=
chr1	330996	0.11827	=
chr1	331371	0.09085	=
chr1	331716	0.3319	=
chr1	332000	0.25036	=
chr1	332365	0.54551	=
chr1	332655	0.11831	=
chr1	333010	0.12536	=
chr1	333315	0.10205	=
chr1	333695	0.30931	=
chr1	334000	-0.02801	=
chr1	334293	-0.20802	=
chr1	334673	-0.00618	=
chr1	334953	0.03365	=
chr1	335338	0.53788	=
chr1	335618	0.25804	=
chr1	335978	-0.93421	=
chr1	336278	-0.01816	=
chr1	336658	0.36451	=
chr1	336958	0.52517	=
chr1	337318	0.34436	=
chr1	337633	0.29671	=
chr1	337933	-0.01079	=
chr1	338303	0.03416	=
chr1	338593	-0.03534	=
chr1	338963	0.26269	=
chr1	339278	0.1102	=
chr1	339578	0.3799	=
chr1	339963	0.24464	=
chr1	340278	0.55747	=
chr1	340588	0.32467	=
chr1	340893	0.41887	=
chr1	341233	-0.00527	=
chr1	341573	0.37268	=
chr1	341933	0.67675	=
chr1	342262	0.47525	=
chr1	342607	0.21734	=
chr1	342917	-0.01146	=
chr1	343252	-1.01262	=
chr1	343562	0.20841	=
chr1	343927	0.3876	=
chr1	344257	0.51322	=
chr1	344564	0.8859	=
chr1	344914	0.87932	=
chr1	345236	0.44734	=
chr1	345546	0.48033	=
chr1	345856	0.06398	=
chr1	346201	0.36857	=
chr1	346551	0.37427	=
chr1	346896	0.2644	=
chr1	347181	0.30715	=
chr1	347511	0.19993	=
chr1	347851	-0.16026	=
chr1	348197	0.33565	=
chr1	348537	0.15572	=
chr1	348877	0.33094	=
chr1	349158	-1.67969	=
chr1	349533	-0.05376	=
chr1	349803	0.49243	=
chr1	350133	0.17426	=
chr1	350463	0.30497	=
chr1	350818	0.03903	=
chr1	351123	0.31359	=
chr1	351503	0.29662	=
chr1	351808	0.01584	=
chr1	352168	0.29544	=
chr1	352464	0.01307	=
chr1	352780	-0.47594	=
chr1	353155	0.32835	=
chr1	353495	0.3231	=
chr1	353815	0.61942	=
chr1	354095	0.1606	=
chr1	354450	-0.16611	=
chr1	354765	1.21047	=
chr1	355140	0.10611	=
chr1	355475	0.14363	=
chr1	355775	0.31458	=
chr1	356130	0.16591	=
chr1	356424	0.06669	=
chr1	356787	0.08342	=
chr1	357117	0.54381	=
chr1	357457	0.04654	=
chr1	357787	-0.94347	=
chr1	358092	0.37416	=
chr1	358402	0.39441	=
chr1	358733	0.36478	=
chr1	359063	0.25973	=
chr1	359433	0.34381	=
chr1	359723	0.16904	=
chr1	360058	0.43079	=
chr1	360408	0.56448	=
chr1	360743	0.3359	=
chr1	361083	0.05859	=
chr1	361408	0.13408	=
chr1	361738	0.22904	=
chr1	362013	0.20363	=
chr1	362343	-0.12787	=
chr1	362683	0.2464	=
chr1	363028	0.26089	=
chr1	363386	0.3125	=
chr1	363716	0.26141	=
chr1	364036	0.31114	=
chr1	364330	0.55511	=
chr1	364652	0.13019	=
chr1	364982	0.04075	=
chr1	365317	-0.24416	=
chr1	365644	0.03641	=
chr1	366034	0.56052	=
chr1	366304	0.59233	=
chr1	366693	0.38262	=
chr1	366973	0.57769	=
chr1	367333	0.26013	=
chr1	367623	0.19047	=
chr1	367962	0.13598	=
chr1	368347	0.2115	=
chr1	368657	0.21365	=
chr1	368947	0.23711	=
chr1	369302	0.26523	=
chr1	369607	-0.46431	=
chr1	369972	-0.37426	=
chr1	370314	0.25762	=
chr1	370639	0.25129	=
chr1	370984	-1.20964	=
chr1	371311	-0.18872	=
chr1	371621	0.13946	=
chr1	371976	0.06088	=
chr1	372297	0.65557	=
chr1	372632	-0.96212	=
chr1	372933	0.00222	=
chr1	373248	0.20222	=
chr1	373583	0.08198	=
chr1	373901	0.35752	=
chr1	374261	0.719	=
chr1	374616	0.66031	=
chr1	374886	0.41461	=
chr1	375216	0.13558	=
chr1	375601	0.58283	=
chr1	375936	0.16207	=
chr1	376206	0.22978	=
chr1	376563	0.12173	=
chr1	376918	0.2178	=
chr1	377198	0.23813	=
chr1	377553	0.0339	=
chr1	377868	-0.07369	=
chr1	378243	-0.0197	=
chr1	378513	0.00233	=
chr1	378843	0.12509	=
chr1	379233	-0.61353	=
chr1	379548	0.20199	=
chr1	379893	0.04242	=
chr1	380223	0.17401	=
chr1	380527	0.21269	=
chr1	380857	0.25276	=
chr1	381187	0.32598	=
chr1	381482	0.18056	=
chr1	381812	0.07811	=
chr1	382182	-0.17382	=
chr1	382480	-0.29131	=
chr1	382845	0.39581	=
chr1	383135	-0.09534	=
chr1	383522	-0.11523	=
chr1	383837	0.23951	=
chr1	384142	0.19317	=
chr1	384472	0.27968	=
chr1	384792	0.41142	=
chr1	385174	0.46505	=
chr1	385444	-0.01177	=
chr1	385784	0.2284	=
chr1	386104	0.35552	=
chr1	386434	0.04227	=
chr1	386764	0.06373	=
chr1	387104	0.14102	=
chr1	387424	0.15549	=
chr1	387814	0.20865	=
chr1	388139	0.15171	=
chr1	388419	0.24461	=
chr1	388784	0.26934	=
chr1	389129	0.15505	=
chr1	389404	0.19551	=
chr1	389763	0.37834	=
chr1	390118	0.50672	=
chr1	390453	-0.0184	=
chr1	390733	-1.01137	=
chr1	391113	0.17323	=
chr1	391408	0.50214	=
chr1	391738	0.05155	=
chr1	392053	-0.0041	=
chr1	392418	0.05246	=
chr1	392759	0.56147	=
chr1	393048	0.43249	=
chr1	393418	0.08305	=
chr1	393698	0.11733	=
chr1	394028	-0.00689	=
chr1	394376	0.00425	=
chr1	394686	0.02475	=
chr1	395026	-0.08521	=
chr1	395396	0.33018	=
chr1	395681	0.10921	=
chr1	396051	0.29051	=
chr1	396346	0.25196	=
chr1	396666	0.19557	=
chr1	397031	0.49427	=
chr1	397326	0.32712	=
chr1	397691	0.19717	=
chr1	398046	0.16946	=
chr1	398376	0.15853	=
chr1	398671	0.22057	=
chr1	399035	0.32567	=
chr1	399333	0.20856	=
chr1	399633	0.28413	=
chr1	399993	0.60345	=
chr1	400313	0.1769	=
chr1	400638	0.7887	=
chr1	400988	0.07011	=
chr1	401328	0.03094	=
chr1	401658	-0.00127	=
chr1	401963	0.22463	=
chr1	402308	0.22659	=
chr1	402613	0.23171	=
chr1	402933	0.00473	=
chr1	403298	0.05188	=
chr1	403595	0.33746	=
chr1	403930	-0.02455	=
chr1	404265	0.47294	=
chr1	404628	0.16792	=
chr1	404913	0.34518	=
chr1	405243	-0.07298	=
chr1	405583	0.34509	=
chr1	405934	0.05038	=
chr1	406269	0.26945	=
chr1	406579	0.12896	=
chr1	406894	0.10098	=
chr1	407254	0.27784	=
chr1	407614	0.18965	=
chr1	407889	0.60618	=
chr1	408224	0.37992	=
chr1	408544	0.14278	=
chr1	408928	0.60228	=
chr1	409208	0.31831	=
chr1	409553	0.05717	=
chr1	409868	0.14679	=
chr1	410243	0.6411	=
chr1	410558	0.33556	=
chr1	410898	0.28128	=
chr1	411183	0.13896	=
chr1	411528	0.26376	=
chr1	411878	0.20713	=
chr1	412178	0.47444	=
chr1	412563	0.5515	=
chr1	412878	0.96191	=
chr1	413173	0.54737	=
chr1	413552	0.11838	=
chr1	413842	-0.11196	=
chr1	414207	0.01931	=
chr1	414517	-0.88654	=
chr1	414845	0.42544	=
chr1	415145	-0.44437	=
chr1	415535	0.35704	=
chr1	415855	0.15693	=
chr1	416170	-0.03747	=
chr1	416475	-0.55534	=
chr1	416795	0.45494	=
chr1	417135	0.04058	=
chr1	417457	0.52567	=
chr1	417832	0.43777	=
chr1	418170	0.04418	=
chr1	418500	0.22171	=
chr1	418800	0.17641	=
chr1	419135	0.34643	=
chr1	419495	0.37023	=
chr1	419805	0.19439	=
chr1	420130	-0.1295	=
chr1	420485	-0.09674	=
chr1	420790	0.2024	=
chr1	421120	0.57751	=
chr1	421475	0.44301	=
chr1	421770	0.09516	=
chr1	422125	0.56616	=
chr1	422465	0.30001	=
chr1	422771	0.66933	=
chr1	423086	1.00038	=
chr1	423454	-0.09788	=
chr1	423765	0.13703	=
chr1	424052	-0.07146	=
chr1	424443	0.52975	=
chr1	424713	0.13504	=
chr1	425103	0.10018	=
chr1	425399	0.3545	=
chr1	425704	0.19068	=
chr1	426080	0.14292	=
chr1	426421	0.20233	=
chr1	426749	0.63141	=
chr1	427024	-0.16537	=
chr1	427359	0.06185	=
chr1	427689	0.69131	=
chr1	428024	-0.4506	=
chr1	428402	0.1088	=
chr1	428672	-1.35284	=
chr1	429057	0.02623	=
chr1	429332	0.69639	=
chr1	429682	-0.34066	=
chr1	430057	0.14269	=
chr1	430367	0.00588	=
chr1	430652	0.21503	=
chr1	431041	-0.67875	=
chr1	431331	-1.08723	=
chr1	431687	-0.42971	=
chr1	432035	-1.16014	=
chr1	432355	0.49283	=
chr1	432682	0.06386	=
chr1	433027	-0.29482	=
chr1	433302	-0.29632	=
chr1	433662	0.10901	=
chr1	433977	0.11658	=
chr1	434297	-2.30808	-
chr1	434634	0.47769	=
chr1	434989	0.48228	=
chr1	435274	0.08185	=
chr1	435614	0.27972	=
chr1	435984	0.11501	=
chr1	436270	0.00824	=
chr1	436620	-0.17778	=
chr1	436932	-0.49424	=
chr1	437290	-0.01505	=
chr1	437595	0.78575	=
chr1	437922	0.42986	=
chr1	438242	-0.02202	=
chr1	438593	-0.051	=
chr1	438903	-1.10565	=
chr1	439233	-0.19607	=
chr1	439623	0.33787	=
chr1	439936	0.44228	=
chr1	440226	-0.79074	=
chr1	440596	0.50455	=
chr1	440901	0.26138	=
chr1	441216	0.03013	=
chr1	441606	0.16532	=
chr1	441931	0.13523	=
chr1	442231	-0.58602	=
chr1	442576	-0.07129	=
chr1	442894	0.21979	=
chr1	443194	0.05175	=
chr1	443539	-0.28744	=
chr1	443854	0.50191	=
chr1	444239	-0.30633	=
chr1	444559	0.2047	=
chr1	444849	0.4055	=
chr1	445189	0.0099	=
chr1	445544	0.19556	=
chr1	445836	0.11964	=
chr1	446171	0.10053	=
chr1	446553	0.3724	=
chr1	446858	0.28643	=
chr1	447169	0.59412	=
chr1	447506	0.15737	=
chr1	447843	0.24912	=
chr1	448178	0.0239	=
chr1	448503	0.24051	=
chr1	448848	0.32936	=
chr1	449153	0.15171	=
chr1	449513	0.16322	=
chr1	449793	-0.06472	=
chr1	450173	0.23938	=
chr1	450473	0.40639	=
chr1	450829	0.21467	=
chr1	451134	0.22487	=
chr1	451504	0.31268	=
chr1	451819	0.05641	=
chr1	452104	0.27873	=
chr1	452454	-0.06926	=
chr1	452774	0.25099	=
chr1	453094	0.07831	=
chr1	453452	-0.80224	=
chr1	453757	0.07447	=
chr1	454147	0.22074	=
chr1	454477	0.34374	=
chr1	454797	0.43699	=
chr1	455082	0.14089	=
chr1	455407	0.17345	=
chr1	455797	0.04022	=
chr1	456070	-0.74759	=
chr1	456395	-2.02133	-
chr1	456725	0.14131	=
chr1	457090	0.20302	=
chr1	457400	0.12546	=
chr1	457765	-0.40931	=
chr1	458045	0.11748	=
chr1	458415	-0.47363	=
chr1	458730	0.10583	=
chr1	459068	0.10669	=
chr1	459365	0.01982	=
chr1	459755	0.3092	=
chr1	460066	0.43076	=
chr1	460396	0.58369	=
chr1	460701	-0.22402	=
chr1	461021	0.13533	=
chr1	461401	0.27485	=
chr1	461694	0.24837	=
chr1	462003	0.03557	=
chr1	462343	0.10315	=
chr1	462718	0.5744	=
chr1	463043	0.12465	=
chr1	463383	0.04324	=
chr1	463713	-0.08821	=
chr1	464021	0.55793	=
chr1	464321	-0.03545	=
chr1	464666	0.27737	=
chr1	465036	0.37047	=
chr1	465356	0.1044	=
chr1	465646	0.14892	=
chr1	465966	0.1096	=
chr1	466356	0.42075	=
chr1	466646	0.22445	=
chr1	466952	-0.15435	=
chr1	467298	-0.14813	=
chr1	467628	0.23692	=
chr1	467993	0.71837	=
chr1	468272	0.21707	=
chr1	468637	0.29669	=
chr1	468957	0.19161	=
chr1	469299	0.09591	=
chr1	469594	-0.04723	=
chr1	469974	-0.25609	=
chr1	470317	0.15852	=
chr1	470607	0.56701	=
chr1	470968	-0.57381	=
chr1	471303	0.00136	=
chr1	471588	0.22512	=
chr1	471953	0.24221	=
chr1	472233	0.27936	=
chr1	472624	0.09924	=
chr1	472934	0.42386	=
chr1	473236	-0.27099	=
chr1	473583	0.2741	=
chr1	473923	0.2637	=
chr1	474236	0.69583	=
chr1	474546	0.26857	=
chr1	474876	0.61448	=
chr1	475236	0.01921	=
chr1	475596	0.42883	=
chr1	475901	-0.01646	=
chr1	476256	0.27837	=
chr1	476522	-0.29163	=
chr1	476852	0.79056	=
chr1	477244	-0.17545	=
chr1	477539	0.41662	=
chr1	477861	0.2081	=
chr1	478236	0.0403	=
chr1	478516	0.22398	=
chr1	478836	0.60767	=
chr1	479178	-0.09041	=
chr1	479553	-0.17419	=
chr1	479883	0.17742	=
chr1	480173	0.8252	=
chr1	480519	0.21386	=
chr1	480840	0.2672	=
chr1	481200	0.07066	=
chr1	481535	-0.10373	=
chr1	481806	-0.29466	=
chr1	482161	0.32787	=
chr1	482481	0.03492	=
chr1	482836	0.18661	=
chr1	483182	0.03428	=
chr1	483517	0.29959	=
chr1	483810	0.32442	=
chr1	484123	0.23134	=
chr1	484504	0.33635	=
chr1	484789	0.1024	=
chr1	485115	0.04508	=
chr1	485435	0.5421	=
chr1	485785	-0.04966	=
chr1	486155	0.38283	=
chr1	486425	0.39376	=
chr1	486756	0.27575	=
chr1	487084	0.21789	=
chr1	487439	0.64139	=
chr1	487754	0.19386	=
chr1	488134	0.48031	=
chr1	488404	0.46535	=
chr1	488734	0.18337	=
chr1	489124	0.41029	=
chr1	489454	0.58124	=
chr1	489772	-0.04572	=
chr1	490112	0.00221	=
chr1	490397	0.29287	=
chr1	490762	0.44978	=
chr1	491065	-0.06378	=
chr1	491385	0.41681	=
chr1	491725	-0.2011	=
chr1	492055	0.11275	=
chr1	492365	-0.17292	=
chr1	492695	-0.0583	=
chr1	493031	-0.50798	=
chr1	493366	0.55595	=
chr1	493746	0.51885	=
chr1	494075	-0.05179	=
chr1	494345	0.36823	=
chr1	494720	-0.15585	=
chr1	495015	0.05783	=
chr1	495380	0.11657	=
chr1	495725	0.05759	=
chr1	495995	0.10649	=
chr1	496360	-0.08366	=
chr1	496655	-0.05428	=
chr1	497001	-0.04566	=
chr1	497316	-0.12452	=
chr1	497646	0.39136	=
chr1	498034	0.05187	=
chr1	498364	-0.16006	=
chr1	498669	0.39971	=
chr1	499010	0.40717	=
chr1	499315	0.19766	=
chr1	499623	-0.08555	=
chr1	500016	0.1284	=
chr1	500316	0.47891	=
chr1	500671	0.06292	=
chr1	500946	0.64025	=
chr1	501336	-0.12686	=
chr1	501631	0.3327	=
chr1	501932	0.42857	=
chr1	502301	0.24691	=
chr1	502656	0.40349	=
chr1	502933	0.67699	=
chr1	503307	0.91785	=
chr1	503584	0.33225	=
chr1	503918	-0.27967	=
chr1	504287	0.10473	=
chr1	504594	-0.15357	=
chr1	504965	0.07671	=
chr1	505295	-0.10115	=
chr1	505575	0.35453	=
chr1	506118	0.29022	=
chr1	506413	0.20733	=
chr1	506718	-0.13125	=
chr1	507048	0.39506	=
chr1	507381	-0.02981	=
chr1	507765	0.17099	=
chr1	508101	0.1463	=
chr1	508431	0.17655	=
chr1	508761	0.18024	=
chr1	509091	0.21314	=
chr1	509357	0.56671	=
chr1	509737	0.28512	=
chr1	510052	0.09901	=
chr1	510406	0.19241	=
chr1	510691	0.31455	=
chr1	511052	-0.09337	=
chr1	511370	0.27331	=
chr1	511726	0.44957	=
chr1	512041	0.25479	=
chr1	512386	0.14511	=
chr1	512719	0.87928	=
chr1	513049	0.47932	=
chr1	513322	0.15006	=
chr1	513697	0.50462	=
chr1	513992	0.36808	=
chr1	514369	0.12085	=
chr1	514689	0.51388	=
chr1	515024	0.17381	=
chr1	515299	0.07969	=
chr1	515639	0.18548	=
chr1	515984	0.56461	=
chr1	516345	0.77945	=
chr1	516660	-0.04878	=
chr1	516950	-0.15836	=
chr1	517280	0.27787	=
chr1	517615	-0.00458	=
chr1	518001	0.85139	=
chr1	518331	0.33688	=
chr1	518606	0.04657	=
chr1	518946	-0.00734	=
chr1	519291	0.24689	=
chr1	519631	0.16759	=
chr1	519976	0.21242	=
chr1	520286	-0.27436	=
chr1	520636	-0.4133	=
chr1	520916	0.3179	=
chr1	521295	-0.36278	=
chr1	521575	0.69176	=
chr1	521906	-1.12589	=
chr1	522284	-0.94816	=
chr1	522581	-0.05737	=
chr1	522903	-0.45105	=
chr1	523233	-1.59147	-
chr1	523588	-0.08796	=
chr1	523895	-1.79022	-
chr1	524236	0.65532	=
chr1	524546	0.22385	=
chr1	524913	-0.22832	=
chr1	525228	0.38651	=
chr1	525528	0.44548	=
chr1	525858	0.39449	=
chr1	526243	0.47409	=
chr1	526543	0.2679	=
chr1	526893	0.80738	=
chr1	527178	0.45654	=
chr1	527572	-0.14781	=
chr1	527837	-1.44593	=
chr1	528207	0.18584	=
chr1	528541	1.43058	=
chr1	528886	0.10754	=
chr1	529212	1.03384	=
chr1	529539	0.71365	=
chr1	529871	0.8981	=
chr1	530186	0.65147	=
chr1	530531	-0.37814	=
chr1	530871	0.3706	=
chr1	531156	0.74076	=
chr1	531521	-0.04028	=
chr1	531856	0.7956	=
chr1	532146	1.42861	=
chr1	532501	0.89462	=
chr1	532841	1.55268	=
chr1	533141	1.06391	=
chr1	533471	-1.50808	=
chr1	533803	-0.85808	=
chr1	534163	-0.89484	=
chr1	534438	0.79717	=
chr1	534778	-0.77842	=
chr1	535098	0.36041	=
chr1	535488	0.85532	=
chr1	535821	0.36426	=
chr1	536090	-0.31782	=
chr1	536480	1.35379	=
chr1	536761	0.45359	=
chr1	537106	-0.02567	=
chr1	537451	0.47484	=
chr1	537766	-0.08694	=
chr1	538084	0.2364	=
chr1	538424	-0.64932	=
chr1	538789	0.01429	=
chr1	539119	0.17269	=
chr1	539396	0.04154	=
chr1	539736	-0.06771	=
chr1	540051	0.20381	=
chr1	540381	0.09257	=
chr1	540718	0.05644	=
chr1	541082	0.25672	=
chr1	541408	0.41211	=
chr1	541718	0.47385	=
chr1	542031	0.11138	=
chr1	542384	0.20566	=
chr1	542688	0.29555	=
chr1	543018	-0.07609	=
chr1	543388	0.03184	=
chr1	543678	0.35063	=
chr1	544053	0.35487	=
chr1	544370	-0.26595	=
chr1	544726	0.30874	=
chr1	545001	0.12569	=
chr1	545345	0.6416	=
chr1	545681	0.10222	=
chr1	546051	0.34001	=
chr1	546361	0.41501	=
chr1	546711	-0.04983	=
chr1	547016	0.0936	=
chr1	547356	0.19487	=
chr1	547646	-0.02585	=
chr1	547971	0.06329	=
chr1	548341	0.28584	=
chr1	548686	0.49763	=
chr1	548961	-0.03482	=
chr1	549350	0.40836	=
chr1	549624	0.0329	=
chr1	549844	0.28219	=
chr1	550113	0.43567	=
chr1	550491	0.49086	=
chr1	550805	-0.06821	=
chr1	551158	0.00478	=
chr1	551493	0.24342	=
chr1	551782	0.148	=
chr1	552147	0.11953	=
chr1	552442	0.38885	=
chr1	552762	0.00375	=
chr1	553137	0.25431	=
chr1	553412	-0.08967	=
chr1	553802	-0.12192	=
chr1	554118	0.42011	=
chr1	554467	0.01843	=
chr1	554794	0.01112	=
chr1	555065	-0.36764	=
chr1	555429	0.06769	=
chr1	555723	0.39902	=
chr1	556117	0.20926	=
chr1	556427	0.32344	=
chr1	556712	-0.17764	=
chr1	557049	0.38193	=
chr1	557424	-0.17707	=
chr1	557754	0.40433	=
chr1	558089	-0.59445	=
chr1	558369	0.03927	=
chr1	558699	-0.14557	=
chr1	559025	0.37436	=
chr1	559405	0.06083	=
chr1	559696	0.25142	=
chr1	560075	-0.01944	=
chr1	560370	0.17913	=
chr1	560704	0.02539	=
chr1	561019	0.13216	=
chr1	561339	0.276	=
chr1	561664	0.17331	=
chr1	562029	0.26022	=
chr1	562324	-0.07779	=
chr1	562674	0.36804	=
chr1	563017	-0.25893	=
chr1	563375	0.26888	=
chr1	563651	-0.03744	=
chr1	563972	0.19562	=
chr1	564367	0.09213	=
chr1	564661	0.08888	=
chr1	565015	0.09228	=
chr1	565295	0.04086	=
chr1	565650	0.11481	=
chr1	565960	-0.01175	=
chr1	566341	0.24193	=
chr1	566631	0.23655	=
chr1	566981	0.14945	=
chr1	567290	0.60244	=
chr1	567646	-0.82166	=
chr1	567997	0.32415	=
chr1	568286	-1.14727	=
chr1	568656	0.09107	=
chr1	568981	0.42496	=
chr1	569316	0.13115	=
chr1	569626	-1.00218	=
chr1	569976	0.28893	=
chr1	570246	0.18288	=
chr1	570631	0.1507	=
chr1	570966	0.10341	=
chr1	571246	-0.10276	=
chr1	571566	-0.51908	=
chr1	571900	0.1216	=
chr1	572245	0.46943	=
chr1	572600	0.47686	=
chr1	572935	0.04135	=
chr1	573215	0.18855	=
chr1	573550	0.1941	=
chr1	573915	0.24611	=
chr1	574240	0.17262	=
chr1	574575	0.18455	=
chr1	574922	0.27817	=
chr1	575223	0.03789	=
chr1	575569	0.32303	=
chr1	575914	0.18754	=
chr1	576244	0.45735	=
chr1	576574	0.20442	=
chr1	576904	0.07897	=
chr1	577189	0.12744	=
chr1	577559	0.13943	=
chr1	577874	0.21201	=
chr1	578174	0.3295	=
chr1	578534	0.32693	=
chr1	578824	0.11427	=
chr1	579179	0.46508	=
chr1	579524	0.15428	=
chr1	579849	0.42671	=
chr1	580205	0.24128	=
chr1	580505	0.47266	=
chr1	580830	0.5348	=
chr1	581136	-0.02047	=
chr1	581478	0.16505	=
chr1	581803	0.04637	=
chr1	582126	-0.91472	=
chr1	582513	0.40606	=
chr1	582818	-0.12963	=
chr1	583173	0.07384	=
chr1	583443	0.04589	=
chr1	583833	0.40032	=
chr1	584163	0.78489	=
chr1	584443	0.56037	=
chr1	584813	0.33361	=
chr1	585133	0.63532	=
chr1	585423	0.19857	=
chr1	585783	0.09205	=
chr1	586083	0.43349	=
chr1	586428	0.173	=
chr1	586768	-0.15164	=
chr1	587136	0.51405	=
chr1	587416	0.99971	=
chr1	587796	0.45588	=
chr1	588069	0.1495	=
chr1	588409	-0.21058	=
chr1	588785	0.24334	=
chr1	589080	0.24101	=
chr1	589440	0.47714	=
chr1	589742	-0.28843	=
chr1	590047	0.18151	=
chr1	590372	0.35712	=
chr1	590763	0.08211	=
chr1	591035	0.04112	=
chr1	591370	-0.04913	=
chr1	591755	0.44653	=
chr1	592059	0.15669	=
chr1	592404	0.33629	=
chr1	592724	0.23028	=
chr1	593026	0.78419	=
chr1	593346	0.30404	=
chr1	593721	0.54776	=
chr1	594016	-0.29919	=
chr1	594386	1e-04	=
chr1	594716	-0.09729	=
chr1	595046	0.04705	=
chr1	595326	0.11155	=
chr1	595656	0.2312	=
chr1	596011	0.62426	=
chr1	596366	0.2678	=
chr1	596651	0.02805	=
chr1	596986	0.45679	=
chr1	597356	-0.21155	=
chr1	597641	0.78751	=
chr1	598021	-0.47431	=
chr1	598301	0.51172	=
chr1	598681	0.20122	=
chr1	598981	0.25434	=
chr1	599291	0.72318	=
chr1	599624	-0.91133	=
chr1	600001	0.16027	=
chr1	600276	0.06154	=
chr1	600636	0.07056	=
chr1	600936	0.28084	=
chr1	601326	0.09062	=
chr1	601636	0.43013	=
chr1	601939	0.09751	=
chr1	602309	-0.63059	=
chr1	602647	0.63981	=
chr1	602945	-0.13272	=
chr1	603270	-0.30353	=
chr1	603595	0.20531	=
chr1	603920	0.06803	=
chr1	604295	0.04288	=
chr1	604575	0.06297	=
chr1	604950	-2.50359	-
chr1	605235	-0.19905	=
chr1	605565	0.1838	=
chr1	605915	0.30453	=
chr1	606230	0.09023	=
chr1	606546	-0.67929	=
chr1	606873	1.15758	=
chr1	607258	0.27501	=
chr1	607538	0.17694	=
chr1	607924	0.01228	=
chr1	608224	0.62855	=
chr1	608550	0.89403	=
chr1	608855	0.18933	=
chr1	609185	-0.79357	=
chr1	609553	0.24347	=
chr1	609853	0.53415	=
chr1	610178	-0.19378	=
chr1	610561	0.21414	=
chr1	610836	0.14827	=
chr1	611166	0.17627	=
chr1	611511	0.13625	=
chr1	611846	0.42784	=
chr1	612186	0.27943	=
chr1	612512	-0.01318	=
chr1	612877	0.5097	=
chr1	613171	0.00916	=
chr1	613481	0.0635	=
chr1	613856	0.3183	=
chr1	614136	0.00651	=
chr1	614466	0.64247	=
chr1	614796	0.33284	=
chr1	615166	0.28508	=
chr1	615456	0.25923	=
chr1	615832	-0.14636	=
chr1	616177	0.2367	=
chr1	616494	0.2744	=
chr1	616836	0.87156	=
chr1	617136	0.31353	=
chr1	617471	-0.20375	=
chr1	617827	-0.09041	=
chr1	618102	-0.00166	=
chr1	618457	0.28595	=
chr1	618772	0.58455	=
chr1	619086	0.11138	=
chr1	619467	0.26756	=
chr1	619782	-0.0354	=
chr1	620127	0.11283	=
chr1	620417	0.25451	=
chr1	620787	-0.07817	=
chr1	621117	0.07292	=
chr1	621437	0.38389	=
chr1	621750	0.5478	=
chr1	622065	0.10785	=
chr1	622395	-0.13176	=
chr1	622714	0.32796	=
chr1	623089	0.10151	=
chr1	623434	0.50063	=
chr1	623723	0.27451	=
chr1	624073	0.54825	=
chr1	624393	0.0145	=
chr1	624696	0.30334	=
chr1	625043	-0.51042	=
chr1	625403	-0.09536	=
chr1	625743	0.90781	=
chr1	626018	0.24839	=
chr1	626388	-0.08138	=
chr1	626728	0.16989	=
chr1	627003	-0.59521	=
chr1	627333	0.1475	=
chr1	627723	0.1159	=
chr1	627993	0.30492	=
chr1	628353	-0.43355	=
chr1	628653	0.20983	=
chr1	628998	0.0209	=
chr1	629373	0.05399	=
chr1	629653	0.06028	=
chr1	630033	0.02434	=
chr1	630323	-0.18702	=
chr1	630633	0.16808	=
chr1	630983	0.18742	=
chr1	631328	0.03361	=
chr1	631673	0.29488	=
chr1	631978	0.15773	=
chr1	632303	0.24918	=
chr1	632633	-0.05885	=
chr1	632968	0.14144	=
chr1	633298	0.68599	=
chr1	633643	0.49389	=
chr1	633933	0.43697	=
chr1	634302	0.35315	=
chr1	634649	0.06238	=
chr1	634924	-0.09549	=
chr1	635300	0.16898	=
chr1	635635	0.03016	=
chr1	635925	0.38484	=
chr1	636255	-0.23467	=
chr1	636635	0.01875	=
chr1	636965	0.29266	=
chr1	637245	0.16461	=
chr1	637625	-0.00535	=
chr1	637950	0.59461	=
chr1	638270	0.37531	=
chr1	638560	0.02616	=
chr1	638944	0.48918	=
chr1	639245	0.64767	=
chr1	639546	0.56182	=
chr1	639926	0.14159	=
chr1	640210	0.16335	=
chr1	640534	-0.46088	=
chr1	640921	0.26219	=
chr1	641038	0.46279	=
chr1	641414	-0.25181	=
chr1	641694	0.05226	=
chr1	642079	0.33652	=
chr1	642389	-0.07709	=
chr1	642709	0.20078	=
chr1	643049	0.29185	=
chr1	643354	0.44999	=
chr1	643684	0.13559	=
chr1	644039	0.28468	=
chr1	644384	0.15323	=
chr1	644704	0.05871	=
chr1	645004	-0.05368	=
chr1	645368	0.59304	=
chr1	645648	0.0435	=
chr1	645983	0.21265	=
chr1	646353	0.30361	=
chr1	646638	0.32728	=
chr1	647003	-0.0467	=
chr1	647353	0.05233	=
chr1	647688	0.17157	=
chr1	647958	0.38919	=
chr1	648348	0.09605	=
chr1	648623	0.06263	=
chr1	648971	0.09922	=
chr1	649281	0.17041	=
chr1	649626	0.20301	=
chr1	650001	-0.03956	=
chr1	650271	0.13994	=
chr1	650641	0.22121	=
chr1	650963	-0.03726	=
chr1	651288	0.24852	=
chr1	651648	0.04427	=
chr1	651974	0.48426	=
chr1	652248	0.09143	=
chr1	652588	0.00104	=
chr1	652968	0.18109	=
chr1	653279	-0.20874	=
chr1	653588	0.62287	=
chr1	653958	-0.07413	=
chr1	654288	-0.09318	=
chr1	654608	0.59086	=
chr1	654918	0.49526	=
chr1	655238	0.34319	=
chr1	655589	0.43909	=
chr1	655927	0.3913	=
chr1	656207	0.39622	=
chr1	656577	0.09187	=
chr1	656877	0.17322	=
chr1	657197	0.24031	=
chr1	657542	0.3591	=
chr1	657878	0.21231	=
chr1	658214	-0.02783	=
chr1	658519	0.22975	=
[truncated: 362,343 more rows]
