# Supplementary material for: Parsimonious Higher-Order Hidden Markov Models for Improved Array-CGH Analysis with Applications to Arabidopsis thaliana
Source: PLoS Comput Biol. 2012 Jan 12;8(1):e1002286. doi: 10.1371/journal.pcbi.1002286 (PMC3257270; doi:10.1371/journal.pcbi.1002286)
Supplement: Table S2 — Genes affected by deletions or sequence deviations in C24. (TXT) [file pcbi.1002286.s002.txt]

#Description:
#Genes affected by deletions or sequence deviations.
#

AT1G01480
AT1G01610
AT1G01700
AT1G02305
AT1G02770
AT1G04160
AT1G04170
AT1G04270
AT1G04420
AT1G04590
AT1G05190
AT1G05710
AT1G05880
AT1G06470
AT1G07230
AT1G07280
AT1G07680
AT1G08520
AT1G08540
AT1G09680
AT1G09830
AT1G09840
AT1G10000
AT1G10300
AT1G11270
AT1G11320
AT1G11840
AT1G11860
AT1G11870
AT1G12490
AT1G12530
AT1G12540
AT1G12550
AT1G12580
AT1G13200
AT1G13460
AT1G14520
AT1G14530
AT1G14770
AT1G15210
AT1G15260
AT1G15600
AT1G15610
AT1G15620
AT1G15680
AT1G15880
AT1G15885
AT1G15890
AT1G16110
AT1G16120
AT1G16130
AT1G16370
AT1G16610
AT1G16705
AT1G17160
AT1G17240
AT1G17260
AT1G17270
AT1G17300
AT1G17310
AT1G17330
AT1G17350
AT1G17850
AT1G17860
AT1G17870
AT1G17910
AT1G17930
AT1G19080
AT1G19394
AT1G19640
AT1G20040
AT1G20060
AT1G20290
AT1G20380
AT1G20400
AT1G21750
AT1G21866
AT1G21890
AT1G21940
AT1G22360
AT1G22400
AT1G22540
AT1G22600
AT1G22850
AT1G23090
AT1G23610
AT1G23630
AT1G23660
AT1G23680
AT1G23690
AT1G23900
AT1G23935
AT1G23940
AT1G23950
AT1G23960
AT1G24020
AT1G24120
AT1G24180
AT1G24360
AT1G24380
AT1G24388
AT1G24390
AT1G24470
AT1G24480
AT1G24490
AT1G24793
AT1G24800
AT1G24807
AT1G24822
AT1G24825
AT1G24851
AT1G24880
AT1G24881
AT1G24909
AT1G24996
AT1G25025
AT1G25054
AT1G25055
AT1G25083
AT1G25097
AT1G25098
AT1G25112
AT1G25141
AT1G25155
AT1G25175
AT1G25180
AT1G25210
AT1G25211
AT1G25220
AT1G25260
AT1G26558
AT1G27180
AT1G27190
AT1G27540
AT1G27550
AT1G27565
AT1G27570
AT1G29355
AT1G29357
AT1G29620
AT1G29790
AT1G29800
AT1G29810
AT1G30010
AT1G30930
AT1G31080
AT1G31190
AT1G31270
AT1G31360
AT1G31370
AT1G31380
AT1G31390
AT1G31550
AT1G31580
AT1G31600
AT1G31620
AT1G31670
AT1G31780
AT1G31835
AT1G31850
AT1G31970
AT1G31990
AT1G32000
AT1G32010
AT1G32020
AT1G32030
AT1G32150
AT1G32210
AT1G32220
AT1G32270
AT1G32280
AT1G32290
AT1G32361
AT1G32370
AT1G32400
AT1G32560
AT1G32570
AT1G32720
AT1G32850
AT1G33060
AT1G33600
AT1G33770
AT1G33780
AT1G33940
AT1G33960
AT1G33970
AT1G34042
AT1G34050
AT1G34065
AT1G34070
AT1G34095
AT1G34200
AT1G34270
AT1G34280
AT1G34290
AT1G34300
AT1G34340
AT1G34500
AT1G34550
AT1G34650
AT1G34780
AT1G34792
AT1G34795
AT1G34800
AT1G34810
AT1G34815
AT1G34820
AT1G34825
AT1G34830
AT1G34840
AT1G34850
AT1G34860
AT1G34910
AT1G35030
AT1G35035
AT1G35220
AT1G35320
AT1G35340
AT1G35350
AT1G35614
AT1G35620
AT1G35670
AT1G35680
AT1G35710
AT1G35720
AT1G35750
AT1G36240
AT1G36272
AT1G36320
AT1G36340
AT1G36580
AT1G37020
AT1G41920
AT1G42080
AT1G42190
AT1G42560
AT1G42990
AT1G43320
AT1G43580
AT1G43600
AT1G44030
AT1G44740
AT1G44770
AT1G45015
AT1G45191
AT1G45215
AT1G47278
AT1G47530
AT1G47570
AT1G47620
AT1G47640
AT1G47660
AT1G47770
AT1G47780
AT1G47786
AT1G47790
AT1G47800
AT1G47840
AT1G47890
AT1G47900
AT1G47946
AT1G48190
AT1G48200
AT1G48220
AT1G48390
AT1G49400
AT1G49700
AT1G50120
AT1G50270
AT1G50800
AT1G51010
AT1G51040
AT1G51402
AT1G51430
AT1G51690
AT1G51820
AT1G51823
AT1G51870
AT1G51890
AT1G51900
AT1G51913
AT1G52220
AT1G52260
AT1G52270
AT1G52347
AT1G52800
AT1G52810
AT1G52820
AT1G52905
AT1G52950
AT1G52990
AT1G53000
AT1G53730
AT1G53815
AT1G53885
AT1G53903
AT1G53935
AT1G53940
AT1G53950
AT1G53970
AT1G53980
AT1G54030
AT1G54040
AT1G55370
AT1G55380
AT1G55510
AT1G55700
AT1G55710
AT1G55720
AT1G56270
AT1G56290
AT1G56530
AT1G56540
AT1G57390
AT1G57420
AT1G57600
AT1G57620
AT1G57650
AT1G57670
AT1G57720
AT1G57760
AT1G57770
AT1G57830
AT1G57850
AT1G57860
AT1G57870
AT1G57906
AT1G58030
AT1G58055
AT1G58060
AT1G58070
AT1G58080
AT1G58090
AT1G58120
AT1G58122
AT1G58150
AT1G58227
AT1G58230
AT1G58242
AT1G58245
AT1G58248
AT1G58250
AT1G58390
AT1G58400
AT1G58410
AT1G58440
AT1G58450
AT1G58590
AT1G58602
AT1G58643
AT1G58684
AT1G58725
AT1G58766
AT1G58807
AT1G58848
AT1G58936
AT1G58983
AT1G59030
AT1G59077
AT1G59124
AT1G59171
AT1G59218
AT1G59312
AT1G59359
AT1G59406
AT1G59453
AT1G59600
AT1G59835
AT1G59950
AT1G59970
AT1G60000
AT1G60300
AT1G60500
AT1G60505
AT1G60525
AT1G60530
AT1G60590
AT1G60610
AT1G60930
AT1G61070
AT1G61090
AT1G61093
AT1G61165
AT1G61180
AT1G61250
AT1G61280
AT1G61360
AT1G61580
AT1G61700
AT1G61840
AT1G62070
AT1G62340
AT1G62350
AT1G62400
AT1G62530
AT1G62670
AT1G62800
AT1G62863
AT1G63070
AT1G63110
AT1G63120
AT1G63180
AT1G63350
AT1G63560
AT1G63660
AT1G63690
AT1G63770
AT1G63930
AT1G63940
AT1G64065
AT1G64070
AT1G64150
AT1G64180
AT1G64255
AT1G64260
AT1G65250
AT1G65260
AT1G65420
AT1G65484
AT1G65490
AT1G65510
AT1G65520
AT1G65681
AT1G65730
AT1G65980
AT1G65985
AT1G66045
AT1G66050
AT1G66130
AT1G66260
AT1G66660
AT1G66800
AT1G66880
AT1G66950
AT1G66960
AT1G66970
AT1G67020
AT1G67600
AT1G67840
AT1G68040
AT1G68100
AT1G68370
AT1G68960
AT1G69150
AT1G69200
AT1G69545
AT1G69550
AT1G69560
AT1G69650
AT1G69660
AT1G69880
AT1G70430
AT1G70440
AT1G70680
AT1G71050
AT1G71230
AT1G71370
AT1G71390
AT1G71400
AT1G71930
AT1G72000
AT1G72840
AT1G72850
AT1G72855
AT1G72860
AT1G72870
AT1G72880
AT1G73530
AT1G73760
AT1G73940
AT1G75920
AT1G76250
AT1G76955
AT1G76960
AT1G77670
AT1G77890
AT1G78030
AT1G78790
AT1G79380
AT1G79510
AT1G79660
AT1G80540
AT1G80740
AT1G80750
AT1G80760
AT1G80960
AT1G80970
AT1G80980
AT1G80990
AT2G01450
AT2G01470
AT2G01750
AT2G01820
AT2G02300
AT2G02450
AT2G02520
AT2G02550
AT2G02570
AT2G02620
AT2G02630
AT2G02640
AT2G02680
AT2G02690
AT2G02780
AT2G03030
AT2G03260
AT2G03270
AT2G03280
AT2G03300
AT2G03460
AT2G03505
AT2G03930
AT2G03933
AT2G03936
AT2G03937
AT2G04060
AT2G04063
AT2G04066
AT2G04070
AT2G04378
AT2G04380
AT2G04650
AT2G04810
AT2G05100
AT2G05180
AT2G05185
AT2G05350
AT2G05360
AT2G05410
AT2G05500
AT2G05600
AT2G05830
AT2G07000
AT2G07110
AT2G07120
AT2G07360
AT2G07505
AT2G07521
AT2G07760
AT2G10931
AT2G11010
AT2G11015
AT2G11270
AT2G11405
AT2G11570
AT2G11626
AT2G12170
AT2G12200
AT2G12557
AT2G13272
AT2G13450
AT2G13547
AT2G13623
AT2G13630
AT2G13650
AT2G13660
AT2G13665
AT2G13770
AT2G13790
AT2G13800
AT2G14000
AT2G14045
AT2G14160
AT2G14170
AT2G14378
AT2G14460
AT2G14510
AT2G14620
AT2G14660
AT2G14860
AT2G14870
AT2G14920
AT2G15128
AT2G15130
AT2G15170
AT2G15180
AT2G15185
AT2G15310
AT2G15370
AT2G15570
AT2G15710
AT2G16365
AT2G16730
AT2G17080
AT2G17240
AT2G17250
AT2G17340
AT2G17420
AT2G17570
AT2G17580
AT2G17590
AT2G17600
AT2G17900
AT2G17920
AT2G18810
AT2G19200
AT2G19210
AT2G19230
AT2G19240
AT2G19320
AT2G19530
AT2G19580
AT2G19582
AT2G20060
AT2G20390
AT2G20613
AT2G20680
AT2G21010
AT2G21030
AT2G21045
AT2G21100
AT2G21840
AT2G21850
AT2G22510
AT2G22570
AT2G22590
AT2G22660
AT2G22780
AT2G23040
AT2G23150
AT2G23230
AT2G23530
AT2G23630
AT2G23690
AT2G23990
AT2G24150
AT2G24470
AT2G24617
AT2G24693
AT2G24710
AT2G24720
AT2G24755
AT2G24765
AT2G24940
AT2G24945
AT2G25810
AT2G25830
AT2G25840
AT2G26230
AT2G26280
AT2G26750
AT2G26820
AT2G27010
AT2G27120
AT2G27402
AT2G27450
AT2G28960
AT2G28970
AT2G28990
AT2G29000
AT2G29020
AT2G29210
AT2G29220
AT2G29480
AT2G29830
AT2G29870
AT2G29880
AT2G29920
AT2G29940
AT2G30260
AT2G30270
AT2G30280
AT2G30820
AT2G30910
AT2G32140
AT2G32170
AT2G32600
AT2G32970
AT2G33210
AT2G33220
AT2G33790
AT2G33793
AT2G34110
AT2G34780
AT2G36470
AT2G36540
AT2G37440
AT2G37585
AT2G39100
AT2G39990
AT2G40008
AT2G40010
AT2G40110
AT2G40955
AT2G41590
AT2G41600
AT2G42010
AT2G42080
AT2G42388
AT2G42390
AT2G42600
AT2G43240
AT2G43261
AT2G43270
AT2G43330
AT2G43550
AT2G43560
AT2G43880
AT2G43910
AT2G43950
AT2G44230
AT2G47700
AT3G01640
AT3G01650
AT3G02100
AT3G02280
AT3G02690
AT3G02700
AT3G02860
AT3G03050
AT3G03960
AT3G04110
AT3G04660
AT3G05140
AT3G05152
AT3G06080
AT3G06125
AT3G06350
AT3G06730
AT3G06990
AT3G07040
AT3G07570
AT3G07800
AT3G08760
AT3G08930
AT3G08980
AT3G10210
AT3G10670
AT3G10680
AT3G10720
AT3G11000
AT3G11010
AT3G11220
AT3G11920
AT3G13170
AT3G13240
AT3G13750
AT3G13780
AT3G14660
AT3G15380
AT3G16020
AT3G16370
AT3G16480
AT3G17230
AT3G18180
AT3G18500
AT3G18520
AT3G18530
AT3G18535
AT3G18540
AT3G18680
AT3G18730
AT3G18860
AT3G19040
AT3G19230
AT3G19330
AT3G19340
AT3G19370
AT3G19950
AT3G21690
AT3G21920
AT3G21930
AT3G21990
AT3G22000
AT3G22740
AT3G23090
AT3G23100
AT3G23110
AT3G23120
AT3G23245
AT3G23320
AT3G24516
AT3G24517
AT3G24550
AT3G24570
AT3G24610
AT3G24660
AT3G24900
AT3G24982
AT3G25010
AT3G25020
AT3G25099
AT3G25180
AT3G25200
AT3G25400
AT3G25570
AT3G25572
AT3G25590
AT3G25660
AT3G26235
AT3G26240
AT3G26250
AT3G26747
AT3G26750
AT3G27400
AT3G27990
AT3G28020
AT3G28060
AT3G28070
AT3G28130
AT3G28170
AT3G28220
AT3G28260
AT3G28291
AT3G28300
AT3G28310
AT3G28350
AT3G28520
AT3G28680
AT3G28715
AT3G28870
AT3G28880
AT3G29035
AT3G29310
AT3G29320
AT3G29390
AT3G29644
AT3G29760
AT3G29763
AT3G29765
AT3G29770
AT3G29790
AT3G29791
AT3G30220
AT3G30222
AT3G30230
AT3G30320
AT3G30842
AT3G31068
AT3G32180
AT3G32190
AT3G32200
AT3G32920
AT3G32930
AT3G32940
AT3G33187
AT3G33293
AT3G33393
AT3G33494
AT3G42380
AT3G42385
AT3G42390
AT3G42560
AT3G42570
AT3G42780
AT3G43180
AT3G43190
AT3G43270
AT3G43431
AT3G43470
AT3G43480
AT3G43540
AT3G43550
AT3G43570
AT3G43722
AT3G43790
AT3G43810
AT3G43880
AT3G43890
AT3G43900
AT3G43940
AT3G43950
AT3G44006
AT3G44080
AT3G44090
AT3G44100
AT3G44230
AT3G44240
AT3G44326
AT3G44340
AT3G44350
AT3G44510
AT3G44540
AT3G44560
AT3G44570
AT3G44580
AT3G44590
AT3G44620
AT3G44680
AT3G44690
AT3G44700
AT3G44704
AT3G44710
AT3G44713
AT3G44716
AT3G44785
AT3G44790
AT3G44798
AT3G44800
AT3G44850
AT3G44860
AT3G45070
AT3G45450
AT3G45780
AT3G45990
AT3G46040
AT3G46060
AT3G46340
AT3G46350
AT3G46360
AT3G46370
AT3G46380
AT3G46390
AT3G46400
AT3G46430
AT3G46440
AT3G46450
AT3G46500
AT3G46520
AT3G46530
AT3G46540
AT3G46930
AT3G46970
AT3G46980
AT3G47140
AT3G47250
AT3G47420
AT3G47675
AT3G47680
AT3G47980
AT3G48100
AT3G48170
AT3G48220
AT3G48230
AT3G48231
AT3G48460
AT3G49030
AT3G50140
AT3G50180
AT3G50190
AT3G50480
AT3G50560
AT3G50950
AT3G50990
AT3G51600
AT3G51610
AT3G52070
AT3G52072
AT3G52490
AT3G52730
AT3G52830
AT3G53120
AT3G53540
AT3G53630
AT3G53700
AT3G53710
AT3G54250
AT3G55500
AT3G55810
AT3G55860
AT3G56920
AT3G57270
AT3G57530
AT3G57580
AT3G57730
AT3G58400
AT3G59000
AT3G59760
AT3G59930
AT3G60620
AT3G60940
AT3G60961
AT3G61028
AT3G61910
AT3G62360
AT3G62370
AT3G62400
AT3G62410
AT3G62450
AT3G62880
AT3G63010
AT4G00230
AT4G00335
AT4G00520
AT4G00620
AT4G00700
AT4G01060
AT4G01080
AT4G01130
AT4G01220
AT4G01340
AT4G01460
AT4G01520
AT4G01533
AT4G01535
AT4G01590
AT4G01593
AT4G01595
AT4G01650
AT4G01740
AT4G01910
AT4G01915
AT4G01920
AT4G01930
AT4G02070
AT4G02370
AT4G02485
AT4G02540
AT4G02725
AT4G03080
AT4G03292
AT4G03298
AT4G03438
AT4G03440
AT4G03460
AT4G03470
AT4G03480
AT4G03490
AT4G03500
AT4G03505
AT4G03510
AT4G03740
AT4G03811
AT4G03820
AT4G03960
AT4G04200
AT4G04740
AT4G04840
AT4G04850
AT4G04960
AT4G04970
AT4G05018
AT4G05020
AT4G05060
AT4G05170
AT4G05310
AT4G05470
AT4G05490
AT4G05520
AT4G05523
AT4G05631
AT4G06526
AT4G07410
AT4G07524
AT4G07526
AT4G07666
AT4G07670
AT4G07675
AT4G07740
AT4G07786
AT4G07940
AT4G07950
AT4G08180
AT4G08790
AT4G08800
AT4G08840
AT4G08868
AT4G08874
AT4G09200
AT4G09210
AT4G09220
AT4G09250
AT4G09260
AT4G09270
AT4G09300
AT4G09310
AT4G09320
AT4G09360
AT4G09420
AT4G09430
AT4G09660
AT4G09670
AT4G09690
AT4G09840
AT4G09850
AT4G09860
AT4G09920
AT4G09930
AT4G10000
AT4G10020
AT4G10030
AT4G10050
AT4G10130
AT4G10140
AT4G10210
AT4G10450
AT4G10550
AT4G10570
AT4G10603
AT4G10613
AT4G10695
AT4G10710
AT4G10770
AT4G10780
AT4G10820
AT4G10850
AT4G10880
AT4G10890
AT4G11030
AT4G11170
AT4G11490
AT4G11570
AT4G11610
AT4G11745
AT4G11810
AT4G11870
AT4G11900
AT4G12005
AT4G12010
AT4G12020
AT4G12030
AT4G12040
AT4G12060
AT4G12070
AT4G12170
AT4G12270
AT4G12460
AT4G13020
AT4G13060
AT4G13080
AT4G13280
AT4G13350
AT4G13400
AT4G13590
AT4G13630
AT4G13660
AT4G13690
AT4G13750
AT4G13810
AT4G13830
AT4G13920
AT4G14145
AT4G14147
AT4G14385
AT4G14400
AT4G14410
AT4G14420
AT4G14670
AT4G14820
AT4G14905
AT4G14910
AT4G14965
AT4G14970
AT4G14980
AT4G15096
AT4G15150
AT4G15160
AT4G15290
AT4G15310
AT4G15340
AT4G15396
AT4G15430
AT4G15475
AT4G15480
AT4G15640
AT4G15660
AT4G15802
AT4G15890
AT4G15930
AT4G15990
AT4G16015
AT4G16180
AT4G16190
AT4G16520
AT4G16720
AT4G16760
AT4G16800
AT4G16820
AT4G16835
AT4G16860
AT4G16880
AT4G17215
AT4G18270
AT4G18692
AT4G18730
AT4G18850
AT4G18860
AT4G19050
AT4G19120
AT4G19160
AT4G19190
AT4G19240
AT4G19250
AT4G19260
AT4G19270
AT4G19330
AT4G19340
AT4G19350
AT4G19470
AT4G19490
AT4G19500
AT4G19510
AT4G20020
AT4G20040
AT4G20060
AT4G20210
AT4G20220
AT4G20250
AT4G20310
AT4G20320
AT4G20450
AT4G20520
AT4G20530
AT4G20540
AT4G20550
AT4G20560
AT4G20570
AT4G20580
AT4G20590
AT4G20600
AT4G20610
AT4G20620
AT4G20630
AT4G20640
AT4G20650
AT4G20670
AT4G20680
AT4G20690
AT4G20700
AT4G20710
AT4G21070
AT4G21210
AT4G21213
AT4G21362
AT4G21366
AT4G21370
AT4G21400
AT4G21880
AT4G22285
AT4G22290
AT4G22400
AT4G22410
AT4G22420
AT4G22800
AT4G23370
AT4G23380
AT4G24370
AT4G24380
AT4G24410
AT4G24415
AT4G24670
AT4G24920
AT4G24975
AT4G25260
AT4G25270
AT4G25870
AT4G26170
AT4G27190
AT4G27220
AT4G27595
AT4G27650
AT4G28220
AT4G29170
AT4G29950
AT4G29960
AT4G31120
AT4G31640
AT4G31650
AT4G32230
AT4G33240
AT4G33290
AT4G33300
AT4G34740
AT4G34881
AT4G36130
AT4G36140
AT4G36150
AT4G37280
AT4G37320
AT4G37330
AT4G38730
AT4G38750
AT4G39960
AT5G01240
AT5G01350
AT5G01590
AT5G02060
AT5G02230
AT5G02350
AT5G02400
AT5G02600
AT5G02780
AT5G02940
AT5G03290
AT5G03300
AT5G03435
AT5G03540
AT5G04020
AT5G05400
AT5G05657
AT5G06290
AT5G06730
AT5G06750
AT5G06905
AT5G07020
AT5G07690
AT5G08090
AT5G08540
AT5G09978
AT5G10580
AT5G10590
AT5G11250
AT5G11260
AT5G11270
AT5G11290
AT5G11300
AT5G13210
AT5G15420
AT5G15490
AT5G15520
AT5G15800
AT5G16090
AT5G16300
AT5G17060
AT5G17080
AT5G17250
AT5G17290
AT5G17300
AT5G17520
AT5G17790
AT5G17910
AT5G17920
AT5G17980
AT5G17990
AT5G18110
AT5G18120
AT5G18350
AT5G18630
AT5G18636
AT5G19200
AT5G19920
AT5G20200
AT5G20280
AT5G20330
AT5G20390
AT5G20447
AT5G20450
AT5G20470
AT5G20710
AT5G20720
AT5G20730
AT5G21070
AT5G21080
AT5G21090
AT5G21150
AT5G22130
AT5G22300
AT5G22470
AT5G22545
AT5G22608
AT5G22700
AT5G22990
AT5G23230
AT5G23240
AT5G23410
AT5G23411
AT5G23820
AT5G24205
AT5G24210
AT5G24230
AT5G24240
AT5G24318
AT5G24355
AT5G24670
AT5G24690
AT5G24710
AT5G24735
AT5G24740
AT5G24760
AT5G24920
AT5G24990
AT5G25000
AT5G25010
AT5G25020
AT5G25040
AT5G25200
AT5G25210
AT5G25265
AT5G25320
AT5G25415
AT5G25800
AT5G25900
AT5G25920
AT5G25970
AT5G26090
AT5G26270
AT5G26340
AT5G26780
AT5G26800
AT5G26820
AT5G26840
AT5G26850
AT5G26860
AT5G26940
AT5G26950
AT5G26980
AT5G27100
AT5G27110
AT5G27170
AT5G27270
AT5G27380
AT5G27520
AT5G27620
AT5G27690
AT5G27720
AT5G28237
AT5G28400
AT5G28410
AT5G28420
AT5G28510
AT5G28646
AT5G28660
AT5G28720
AT5G28730
AT5G28740
AT5G28770
AT5G29560
AT5G29613
AT5G29624
AT5G29807
AT5G30520
AT5G33330
AT5G34581
AT5G34780
AT5G35360
AT5G35530
AT5G35630
AT5G35730
AT5G35737
AT5G35917
AT5G35920
AT5G36290
AT5G36370
AT5G36480
AT5G36690
AT5G36700
AT5G36790
AT5G36890
AT5G36930
AT5G37140
AT5G37210
AT5G37230
AT5G37310
AT5G37360
AT5G37410
AT5G37485
AT5G37500
AT5G37620
AT5G37630
AT5G37890
AT5G37940
AT5G37950
AT5G37970
AT5G38000
AT5G38005
AT5G38010
AT5G38030
AT5G38180
AT5G38190
AT5G38350
AT5G38360
AT5G38390
AT5G38500
AT5G38565
AT5G38670
AT5G38850
AT5G38860
AT5G38880
AT5G38890
AT5G38895
AT5G38900
AT5G39090
AT5G39110
AT5G39120
AT5G39130
AT5G39140
AT5G39150
AT5G39160
AT5G39170
AT5G39180
AT5G39190
AT5G39200
AT5G39210
AT5G39390
AT5G39440
AT5G39490
AT5G39510
AT5G39640
AT5G39645
AT5G40370
AT5G40500
AT5G40640
AT5G40645
AT5G40670
AT5G40750
AT5G40940
AT5G40990
AT5G41090
AT5G41250
AT5G41300
AT5G41310
AT5G41540
AT5G41550
AT5G41700
AT5G41740
AT5G41750
AT5G41774
AT5G41908
AT5G41920
AT5G41950
AT5G41960
AT5G42240
AT5G42242
AT5G42270
AT5G42280
AT5G42290
AT5G42320
AT5G42700
AT5G42825
AT5G42930
AT5G42960
AT5G42965
AT5G42980
AT5G43030
AT5G43040
AT5G43050
AT5G43140
AT5G43160
AT5G43180
AT5G43210
AT5G43310
AT5G43403
AT5G43430
AT5G43550
AT5G43850
AT5G44030
AT5G44090
AT5G44110
AT5G44200
AT5G44240
AT5G44280
AT5G44530
AT5G44540
AT5G44550
AT5G44565
AT5G44574
AT5G44575
AT5G44578
AT5G44710
AT5G44720
AT5G44960
AT5G44970
AT5G45050
AT5G45070
AT5G45080
AT5G45090
AT5G45095
AT5G45113
AT5G45120
AT5G45130
AT5G45170
AT5G45190
AT5G45200
AT5G45210
AT5G45220
AT5G45230
AT5G45280
AT5G45350
AT5G45370
AT5G45420
AT5G45428
AT5G45430
AT5G45440
AT5G45450
AT5G45490
AT5G45500
AT5G45510
AT5G45573
AT5G45590
AT5G45610
AT5G45670
AT5G45970
AT5G45990
AT5G46000
AT5G46010
AT5G46013
AT5G46020
AT5G46025
AT5G46040
AT5G46250
AT5G46490
AT5G46510
AT5G46630
AT5G46650
AT5G47050
AT5G47070
AT5G47240
AT5G47260
AT5G47280
AT5G47290
AT5G47300
AT5G47310
AT5G47320
AT5G47980
AT5G47990
AT5G48000
AT5G48010
AT5G48020
AT5G48520
AT5G48570
AT5G49290
AT5G49440
AT5G49520
AT5G49640
AT5G49870
AT5G49880
AT5G49900
AT5G50130
AT5G50140
AT5G50345
AT5G50350
AT5G50520
AT5G50530
AT5G50540
AT5G50562
AT5G50565
AT5G50570
AT5G50630
AT5G50640
AT5G50660
AT5G50665
AT5G50810
AT5G51060
AT5G51195
AT5G51730
AT5G51820
AT5G52820
AT5G53048
AT5G53050
AT5G53280
AT5G53430
AT5G53650
AT5G53680
AT5G53690
AT5G53700
AT5G54020
AT5G54040
AT5G54050
AT5G54060
AT5G54290
AT5G54700
AT5G54960
AT5G55770
AT5G55780
AT5G55790
AT5G55800
AT5G55810
AT5G56000
AT5G56368
AT5G56369
AT5G56500
AT5G56580
AT5G57210
AT5G57240
AT5G57250
AT5G59060
AT5G59090
AT5G59610
AT5G60260
AT5G61320
AT5G61330
AT5G61412
AT5G62230
AT5G62340
AT5G62800
AT5G63160
AT5G63670
AT5G63952
AT5G64440
AT5G66020
AT5G66340
AT5G66380
AT5G66670
AT5G67040
AT5G67400
