# Supplementary material for: Parsimonious Higher-Order Hidden Markov Models for Improved Array-CGH Analysis with Applications to Arabidopsis thaliana
Source: PLoS Comput Biol. 2012 Jan 12;8(1):e1002286. doi: 10.1371/journal.pcbi.1002286 (PMC3257270; doi:10.1371/journal.pcbi.1002286)
Supplement: Table S3 — Genes affected by amplifications in C24. (TXT) [file pcbi.1002286.s003.txt]

#Description:
#Genes affected by amplifications.
#

AT1G07795
AT1G35375
AT1G63360
AT2G05635
AT2G05642
AT2G15730
AT2G24040
AT2G46060
AT2G46070
AT2G46080
AT2G46090
AT3G29080
AT3G30456
AT3G44620
AT3G44630
AT3G44670
AT3G49668
AT3G49670
AT3G50480
AT4G04601
AT4G09464
AT4G09465
AT4G09466
AT4G09467
AT4G17090
AT4G22690
AT4G22700
AT4G22710
AT4G28800
AT4G30720
AT4G30730
AT5G12980
AT5G12990
AT5G13000
AT5G13170
AT5G16500
AT5G33406
AT5G35600
AT5G66380
