# Supplementary material for: Parsimonious Higher-Order Hidden Markov Models for Improved Array-CGH Analysis with Applications to Arabidopsis thaliana
Source: PLoS Comput Biol. 2012 Jan 12;8(1):e1002286. doi: 10.1371/journal.pcbi.1002286 (PMC3257270; doi:10.1371/journal.pcbi.1002286)
Supplement: Table S4 — Transposons affected by deletions or sequence deviations in C24. (TXT) [file pcbi.1002286.s004.txt]

#Description:
#Transposons affected by deletions or sequence deviations. 
#

AT1TE05225
AT1TE06650
AT1TE06655
AT1TE09080
AT1TE10615
AT1TE10830
AT1TE10990
AT1TE10995
AT1TE12280
AT1TE12810
AT1TE14335
AT1TE15650
AT1TE16330
AT1TE17300
AT1TE17360
AT1TE21735
AT1TE22450
AT1TE22850
AT1TE23740
AT1TE24730
AT1TE24740
AT1TE24850
AT1TE25645
AT1TE27280
AT1TE27285
AT1TE27340
AT1TE27360
AT1TE27365
AT1TE27405
AT1TE27905
AT1TE27915
AT1TE27925
AT1TE28175
AT1TE28320
AT1TE28325
AT1TE28330
AT1TE28370
AT1TE28380
AT1TE28390
AT1TE28395
AT1TE28400
AT1TE28405
AT1TE28450
AT1TE28500
AT1TE28505
AT1TE28515
AT1TE29265
AT1TE29570
AT1TE30180
AT1TE30185
AT1TE30550
AT1TE30840
AT1TE30845
AT1TE30870
AT1TE30875
AT1TE30880
AT1TE30885
AT1TE30890
AT1TE30895
AT1TE32040
AT1TE32500
AT1TE33455
AT1TE33460
AT1TE34580
AT1TE34650
AT1TE35260
AT1TE35535
AT1TE35540
AT1TE36030
AT1TE36035
AT1TE36050
AT1TE36055
AT1TE36130
AT1TE36340
AT1TE36350
AT1TE36565
AT1TE36570
AT1TE36575
AT1TE36580
AT1TE36595
AT1TE37065
AT1TE37155
AT1TE37165
AT1TE37170
AT1TE37175
AT1TE37180
AT1TE37210
AT1TE37215
AT1TE37235
AT1TE37245
AT1TE37250
AT1TE37255
AT1TE37260
AT1TE37265
AT1TE37275
AT1TE37290
AT1TE37295
AT1TE37300
AT1TE37680
AT1TE37695
AT1TE37710
AT1TE37715
AT1TE37720
AT1TE38210
AT1TE38580
AT1TE38740
AT1TE38755
AT1TE39865
AT1TE39870
AT1TE39880
AT1TE39890
AT1TE40090
AT1TE40095
AT1TE40110
AT1TE40180
AT1TE40315
AT1TE40340
AT1TE40345
AT1TE40350
AT1TE40355
AT1TE40360
AT1TE40365
AT1TE40375
AT1TE40380
AT1TE40470
AT1TE40645
AT1TE40675
AT1TE40695
AT1TE40800
AT1TE41280
AT1TE41310
AT1TE41345
AT1TE41415
AT1TE41565
AT1TE41570
AT1TE41620
AT1TE41625
AT1TE41630
AT1TE41670
AT1TE41680
AT1TE41710
AT1TE41745
AT1TE41750
AT1TE42050
AT1TE42055
AT1TE42070
AT1TE42210
AT1TE42215
AT1TE42255
AT1TE42265
AT1TE42270
AT1TE42280
AT1TE42335
AT1TE42410
AT1TE42415
AT1TE42875
AT1TE42880
AT1TE42945
AT1TE43010
AT1TE43020
AT1TE43025
AT1TE43050
AT1TE43165
AT1TE43170
AT1TE43180
AT1TE43605
AT1TE43880
AT1TE43890
AT1TE43910
AT1TE43975
AT1TE44040
AT1TE44055
AT1TE44060
AT1TE44195
AT1TE44380
AT1TE44450
AT1TE44455
AT1TE44485
AT1TE44490
AT1TE44495
AT1TE44560
AT1TE44565
AT1TE44575
AT1TE44605
AT1TE44620
AT1TE44625
AT1TE44640
AT1TE44650
AT1TE44755
AT1TE44765
AT1TE44770
AT1TE44775
AT1TE45310
AT1TE45315
AT1TE45320
AT1TE46405
AT1TE46520
AT1TE47015
AT1TE47505
AT1TE47510
AT1TE47690
AT1TE47880
AT1TE47885
AT1TE48240
AT1TE48670
AT1TE48830
AT1TE48835
AT1TE49285
AT1TE49300
AT1TE49330
AT1TE49335
AT1TE49345
AT1TE49740
AT1TE50975
AT1TE50985
AT1TE51055
AT1TE51260
AT1TE51265
AT1TE51575
AT1TE51580
AT1TE51605
AT1TE51635
AT1TE51640
AT1TE51645
AT1TE51650
AT1TE51660
AT1TE51665
AT1TE51675
AT1TE51680
AT1TE51690
AT1TE51695
AT1TE51700
AT1TE51710
AT1TE51715
AT1TE51725
AT1TE51730
AT1TE51735
AT1TE51755
AT1TE51760
AT1TE51765
AT1TE51780
AT1TE51805
AT1TE51810
AT1TE51815
AT1TE51820
AT1TE51830
AT1TE51835
AT1TE51840
AT1TE51850
AT1TE51855
AT1TE51870
AT1TE51875
AT1TE51880
AT1TE51900
AT1TE51945
AT1TE51955
AT1TE51960
AT1TE51965
AT1TE51970
AT1TE51975
AT1TE51980
AT1TE51985
AT1TE52000
AT1TE52010
AT1TE52040
AT1TE52055
AT1TE52065
AT1TE52070
AT1TE52085
AT1TE52160
AT1TE52165
AT1TE52170
AT1TE52180
AT1TE52190
AT1TE52200
AT1TE52215
AT1TE52220
AT1TE52260
AT1TE52265
AT1TE52275
AT1TE52280
AT1TE52285
AT1TE52290
AT1TE52460
AT1TE52970
AT1TE52975
AT1TE54085
AT1TE54090
AT1TE54110
AT1TE54120
AT1TE54130
AT1TE54135
AT1TE54145
AT1TE54265
AT1TE54630
AT1TE54885
AT1TE54890
AT1TE54900
AT1TE54925
AT1TE55070
AT1TE55245
AT1TE55250
AT1TE55400
AT1TE56230
AT1TE56235
AT1TE56245
AT1TE56355
AT1TE56360
AT1TE56365
AT1TE56390
AT1TE56420
AT1TE56425
AT1TE56735
AT1TE56740
AT1TE56745
AT1TE56750
AT1TE56775
AT1TE56795
AT1TE56810
AT1TE56815
AT1TE57025
AT1TE57385
AT1TE57395
AT1TE57400
AT1TE58035
AT1TE58050
AT1TE58055
AT1TE58060
AT1TE58075
AT1TE58100
AT1TE58105
AT1TE58390
AT1TE58400
AT1TE58405
AT1TE58420
AT1TE58425
AT1TE58445
AT1TE58455
AT1TE58505
AT1TE58600
AT1TE58610
AT1TE58650
AT1TE58655
AT1TE58660
AT1TE58700
AT1TE59080
AT1TE59235
AT1TE59955
AT1TE59960
AT1TE60345
AT1TE61935
AT1TE61940
AT1TE61945
AT1TE62360
AT1TE62820
AT1TE62825
AT1TE62830
AT1TE62915
AT1TE62920
AT1TE62930
AT1TE62935
AT1TE63680
AT1TE63735
AT1TE63870
AT1TE63875
AT1TE63885
AT1TE64390
AT1TE64430
AT1TE64435
AT1TE64445
AT1TE64455
AT1TE65120
AT1TE65190
AT1TE65205
AT1TE65220
AT1TE65225
AT1TE65255
AT1TE65260
AT1TE66380
AT1TE66385
AT1TE66390
AT1TE68270
AT1TE68750
AT1TE68755
AT1TE68760
AT1TE68775
AT1TE68780
AT1TE68785
AT1TE69565
AT1TE69575
AT1TE70010
AT1TE70480
AT1TE70490
AT1TE70615
AT1TE70720
AT1TE70730
AT1TE70735
AT1TE70745
AT1TE70805
AT1TE70995
AT1TE71030
AT1TE71035
AT1TE71040
AT1TE71045
AT1TE71210
AT1TE71215
AT1TE71275
AT1TE71285
AT1TE71620
AT1TE71640
AT1TE71680
AT1TE71750
AT1TE71765
AT1TE71770
AT1TE71775
AT1TE71785
AT1TE71830
AT1TE71840
AT1TE71885
AT1TE71895
AT1TE71940
AT1TE71955
AT1TE71990
AT1TE71995
AT1TE72000
AT1TE72015
AT1TE72020
AT1TE72060
AT1TE72065
AT1TE72120
AT1TE72875
AT1TE72970
AT1TE73260
AT1TE73680
AT1TE73685
AT1TE74230
AT1TE74235
AT1TE74285
AT1TE74385
AT1TE74485
AT1TE74860
AT1TE74975
AT1TE74985
AT1TE75055
AT1TE75285
AT1TE75300
AT1TE75305
AT1TE75320
AT1TE75330
AT1TE75335
AT1TE75350
AT1TE75580
AT1TE75620
AT1TE76215
AT1TE76520
AT1TE76735
AT1TE76785
AT1TE76830
AT1TE77165
AT1TE78515
AT1TE78595
AT1TE79720
AT1TE80680
AT1TE80685
AT1TE80690
AT1TE81405
AT1TE81695
AT1TE81725
AT1TE81730
AT1TE81945
AT1TE82600
AT1TE84355
AT1TE85155
AT1TE85165
AT1TE86360
AT1TE86365
AT1TE88450
AT1TE88530
AT1TE98890
AT2TE00030
AT2TE00090
AT2TE00095
AT2TE00445
AT2TE01460
AT2TE02595
AT2TE02950
AT2TE03170
AT2TE03240
AT2TE03245
AT2TE03285
AT2TE03290
AT2TE03295
AT2TE03300
AT2TE04000
AT2TE04760
AT2TE05425
AT2TE05470
AT2TE05475
AT2TE05490
AT2TE05510
AT2TE05515
AT2TE05525
AT2TE05530
AT2TE05535
AT2TE05540
AT2TE05560
AT2TE05565
AT2TE05675
AT2TE05760
AT2TE05785
AT2TE06005
AT2TE06160
AT2TE06170
AT2TE06230
AT2TE06235
AT2TE06245
AT2TE06260
AT2TE06280
AT2TE06285
AT2TE06290
AT2TE07145
AT2TE07360
AT2TE07370
AT2TE07855
AT2TE07950
AT2TE08300
AT2TE08320
AT2TE08330
AT2TE08340
AT2TE08575
AT2TE08640
AT2TE08665
AT2TE09010
AT2TE09025
AT2TE09100
AT2TE09115
AT2TE09140
AT2TE09205
AT2TE09220
AT2TE09225
AT2TE09230
AT2TE09235
AT2TE09490
AT2TE09495
AT2TE09500
AT2TE09605
AT2TE10005
AT2TE10010
AT2TE10335
AT2TE10620
AT2TE10680
AT2TE10865
AT2TE10870
AT2TE10880
AT2TE10975
AT2TE11210
AT2TE11245
AT2TE11435
AT2TE11445
AT2TE11900
AT2TE11905
AT2TE12140
AT2TE12200
AT2TE12225
AT2TE12260
AT2TE12265
AT2TE12350
AT2TE12495
AT2TE12510
AT2TE12725
AT2TE12810
AT2TE12815
AT2TE12820
AT2TE12825
AT2TE12840
AT2TE12935
AT2TE13335
AT2TE13380
AT2TE13385
AT2TE13395
AT2TE13400
AT2TE13430
AT2TE13485
AT2TE13510
AT2TE13515
AT2TE13520
AT2TE13530
AT2TE13545
AT2TE13555
AT2TE13560
AT2TE13570
AT2TE13575
AT2TE13580
AT2TE13590
AT2TE13595
AT2TE13615
AT2TE13620
AT2TE13625
AT2TE13635
AT2TE13640
AT2TE13645
AT2TE13650
AT2TE13660
AT2TE13670
AT2TE13735
AT2TE13740
AT2TE13745
AT2TE13750
AT2TE13755
AT2TE13760
AT2TE13770
AT2TE13825
AT2TE13830
AT2TE13835
AT2TE13840
AT2TE13850
AT2TE13865
AT2TE13870
AT2TE13880
AT2TE13915
AT2TE13925
AT2TE13930
AT2TE13940
AT2TE13950
AT2TE13965
AT2TE13970
AT2TE15320
AT2TE15325
AT2TE15475
AT2TE15630
AT2TE15635
AT2TE15645
AT2TE15655
AT2TE15965
AT2TE15975
AT2TE16160
AT2TE16230
AT2TE16235
AT2TE16310
AT2TE16620
AT2TE16630
AT2TE16635
AT2TE16725
AT2TE16740
AT2TE16745
AT2TE16750
AT2TE16755
AT2TE16760
AT2TE16765
AT2TE16775
AT2TE16780
AT2TE16800
AT2TE16895
AT2TE16910
AT2TE17060
AT2TE17070
AT2TE17075
AT2TE17080
AT2TE17230
AT2TE17305
AT2TE17805
AT2TE17845
AT2TE17870
AT2TE17985
AT2TE18070
AT2TE18375
AT2TE18410
AT2TE18415
AT2TE18425
AT2TE18430
AT2TE18435
AT2TE18625
AT2TE18660
AT2TE18665
AT2TE18670
AT2TE18695
AT2TE18700
AT2TE18710
AT2TE18810
AT2TE18815
AT2TE18825
AT2TE18840
AT2TE18845
AT2TE18865
AT2TE18870
AT2TE18875
AT2TE18880
AT2TE18915
AT2TE18920
AT2TE18930
AT2TE18935
AT2TE18965
AT2TE19105
AT2TE19110
AT2TE19160
AT2TE19185
AT2TE19190
AT2TE19200
AT2TE19220
AT2TE19225
AT2TE19230
AT2TE19240
AT2TE19260
AT2TE19270
AT2TE19275
AT2TE19505
AT2TE19540
AT2TE19565
AT2TE19570
AT2TE19610
AT2TE19660
AT2TE19880
AT2TE19970
AT2TE19980
AT2TE19985
AT2TE20140
AT2TE20150
AT2TE20155
AT2TE20160
AT2TE20170
AT2TE20205
AT2TE20215
AT2TE20220
AT2TE20275
AT2TE20335
AT2TE20735
AT2TE21020
AT2TE21055
AT2TE21065
AT2TE21070
AT2TE21080
AT2TE21105
AT2TE21110
AT2TE21125
AT2TE21135
AT2TE21165
AT2TE21170
AT2TE21175
AT2TE21180
AT2TE21295
AT2TE21305
AT2TE21320
AT2TE21340
AT2TE21360
AT2TE21370
AT2TE21375
AT2TE21380
AT2TE21605
AT2TE21805
AT2TE21855
AT2TE22060
AT2TE22065
AT2TE22235
AT2TE22240
AT2TE22245
AT2TE22310
AT2TE22315
AT2TE22330
AT2TE22345
AT2TE22350
AT2TE22355
AT2TE22360
AT2TE22475
AT2TE22635
AT2TE22640
AT2TE22645
AT2TE22650
AT2TE22655
AT2TE22660
AT2TE22725
AT2TE22740
AT2TE22795
AT2TE22855
AT2TE22980
AT2TE23240
AT2TE23245
AT2TE23300
AT2TE23305
AT2TE23325
AT2TE23340
AT2TE23350
AT2TE23375
AT2TE23385
AT2TE23410
AT2TE23415
AT2TE23420
AT2TE23425
AT2TE23545
AT2TE23705
AT2TE23855
AT2TE23940
AT2TE23965
AT2TE23970
AT2TE24035
AT2TE24045
AT2TE24135
AT2TE24170
AT2TE24370
AT2TE24375
AT2TE24530
AT2TE24800
AT2TE24820
AT2TE24840
AT2TE24845
AT2TE24850
AT2TE24860
AT2TE24935
AT2TE24945
AT2TE24950
AT2TE24955
AT2TE24960
AT2TE24965
AT2TE24970
AT2TE24975
AT2TE25020
AT2TE25085
AT2TE25090
AT2TE25460
AT2TE25465
AT2TE25490
AT2TE25495
AT2TE25510
AT2TE25515
AT2TE25520
AT2TE25550
AT2TE25555
AT2TE25620
AT2TE25625
AT2TE25630
AT2TE25635
AT2TE25645
AT2TE25735
AT2TE25740
AT2TE25830
AT2TE25840
AT2TE25845
AT2TE25850
AT2TE25855
AT2TE25970
AT2TE26070
AT2TE26090
AT2TE26225
AT2TE26230
AT2TE26240
AT2TE26380
AT2TE26470
AT2TE26720
AT2TE26830
AT2TE26835
AT2TE26840
AT2TE26890
AT2TE27080
AT2TE27140
AT2TE27145
AT2TE27150
AT2TE27305
AT2TE27365
AT2TE27370
AT2TE27380
AT2TE27390
AT2TE27525
AT2TE27670
AT2TE27700
AT2TE27710
AT2TE27715
AT2TE27990
AT2TE28295
AT2TE28325
AT2TE28550
AT2TE28800
AT2TE30555
AT2TE31290
AT2TE31520
AT2TE31530
AT2TE31535
AT2TE32000
AT2TE32120
AT2TE32540
AT2TE32725
AT2TE32735
AT2TE32740
AT2TE33870
AT2TE33890
AT2TE35320
AT2TE35805
AT2TE35840
AT2TE37385
AT2TE37390
AT2TE37565
AT2TE38080
AT2TE38245
AT2TE38250
AT2TE38255
AT2TE38900
AT2TE38910
AT2TE39490
AT2TE39505
AT2TE39520
AT2TE40160
AT2TE40165
AT2TE41350
AT2TE41910
AT2TE43120
AT2TE43125
AT2TE43810
AT2TE44730
AT2TE44735
AT2TE45020
AT2TE45090
AT2TE45095
AT2TE45140
AT2TE45145
AT2TE45465
AT2TE45780
AT2TE48170
AT2TE48175
AT2TE48185
AT2TE48190
AT2TE49320
AT2TE49325
AT2TE49335
AT2TE49540
AT2TE49550
AT2TE50750
AT2TE50950
AT2TE52210
AT2TE52215
AT2TE54070
AT2TE54780
AT2TE54910
AT2TE55770
AT2TE55860
AT2TE57230
AT2TE60380
AT2TE63775
AT2TE63780
AT2TE63785
AT2TE64525
AT2TE66650
AT2TE69630
AT2TE73030
AT2TE75330
AT2TE78210
AT2TE81930
AT2TE84695
AT2TE84980
AT3TE06100
AT3TE06550
AT3TE16035
AT3TE18025
AT3TE18030
AT3TE18040
AT3TE18045
AT3TE18060
AT3TE19950
AT3TE20770
AT3TE22650
AT3TE24755
AT3TE26780
AT3TE26785
AT3TE30945
AT3TE32410
AT3TE32415
AT3TE32695
AT3TE33270
AT3TE33275
AT3TE34420
AT3TE34425
AT3TE34430
AT3TE34445
AT3TE34975
AT3TE37360
AT3TE37570
AT3TE37690
AT3TE38115
AT3TE38325
AT3TE38345
AT3TE38595
AT3TE39395
AT3TE39430
AT3TE40125
AT3TE40135
AT3TE40530
AT3TE40535
AT3TE40960
AT3TE40965
AT3TE40970
AT3TE42420
AT3TE42960
AT3TE42995
AT3TE43175
AT3TE43205
AT3TE43210
AT3TE43220
AT3TE43275
AT3TE43280
AT3TE43285
AT3TE43290
AT3TE43410
AT3TE43415
AT3TE43485
AT3TE43490
AT3TE43550
AT3TE43610
AT3TE43615
AT3TE43620
AT3TE43690
AT3TE43755
AT3TE43945
AT3TE44000
AT3TE44080
AT3TE44085
AT3TE44095
AT3TE44100
AT3TE44405
AT3TE44680
AT3TE44815
AT3TE44945
AT3TE45250
AT3TE45255
AT3TE45260
AT3TE45270
AT3TE45285
AT3TE45290
AT3TE45385
AT3TE45390
AT3TE45405
AT3TE45410
AT3TE45415
AT3TE45425
AT3TE45430
AT3TE45445
AT3TE45450
AT3TE45620
AT3TE45900
AT3TE45945
AT3TE46035
AT3TE46040
AT3TE46045
AT3TE46170
AT3TE46340
AT3TE46475
AT3TE46480
AT3TE46490
AT3TE46495
AT3TE46500
AT3TE46510
AT3TE46735
AT3TE46740
AT3TE46900
AT3TE46905
AT3TE47035
AT3TE47040
AT3TE47235
AT3TE47240
AT3TE47415
AT3TE47420
AT3TE47425
AT3TE47430
AT3TE47445
AT3TE47450
AT3TE47455
AT3TE47495
AT3TE47500
AT3TE47505
AT3TE47830
AT3TE47975
AT3TE48065
AT3TE48225
AT3TE48275
AT3TE48285
AT3TE48290
AT3TE48295
AT3TE48300
AT3TE48305
AT3TE48310
AT3TE48315
AT3TE48325
AT3TE48335
AT3TE48370
AT3TE48375
AT3TE48380
AT3TE48390
AT3TE48430
AT3TE48435
AT3TE48440
AT3TE48445
AT3TE48455
AT3TE48460
AT3TE48465
AT3TE48475
AT3TE48485
AT3TE48495
AT3TE48500
AT3TE48510
AT3TE48540
AT3TE48545
AT3TE48565
AT3TE48570
AT3TE48580
AT3TE48930
AT3TE49180
AT3TE49185
AT3TE49190
AT3TE49200
AT3TE49205
AT3TE49210
AT3TE49225
AT3TE49265
AT3TE49285
AT3TE49290
AT3TE49295
AT3TE49300
AT3TE49305
AT3TE49310
AT3TE49320
AT3TE49325
AT3TE49395
AT3TE49470
AT3TE49645
AT3TE49660
AT3TE49665
AT3TE49670
AT3TE49685
AT3TE49695
AT3TE49700
AT3TE49705
AT3TE49720
AT3TE49725
AT3TE49730
AT3TE49735
AT3TE49745
AT3TE49755
AT3TE49760
AT3TE49770
AT3TE49800
AT3TE49805
AT3TE49895
AT3TE50125
AT3TE50375
AT3TE50505
AT3TE50610
AT3TE51210
AT3TE51215
AT3TE51220
AT3TE51225
AT3TE51790
AT3TE51795
AT3TE51975
AT3TE51980
AT3TE52060
AT3TE52065
AT3TE52070
AT3TE52075
AT3TE52105
AT3TE52110
AT3TE52155
AT3TE52190
AT3TE52195
AT3TE52215
AT3TE52380
AT3TE52385
AT3TE52390
AT3TE52420
AT3TE53200
AT3TE53230
AT3TE53245
AT3TE53305
AT3TE53320
AT3TE53325
AT3TE53330
AT3TE53340
AT3TE53350
AT3TE53845
AT3TE53850
AT3TE53985
AT3TE54330
AT3TE54510
AT3TE54715
AT3TE54720
AT3TE54905
AT3TE55140
AT3TE55160
AT3TE55195
AT3TE55275
AT3TE55280
AT3TE55290
AT3TE55295
AT3TE55305
AT3TE55325
AT3TE55330
AT3TE55345
AT3TE55430
AT3TE55475
AT3TE55510
AT3TE55520
AT3TE55530
AT3TE55535
AT3TE55540
AT3TE55545
AT3TE55550
AT3TE55560
AT3TE55565
AT3TE55575
AT3TE55600
AT3TE55605
AT3TE55610
AT3TE55615
AT3TE55620
AT3TE55625
AT3TE55635
AT3TE55650
AT3TE55660
AT3TE55675
AT3TE55680
AT3TE55710
AT3TE55730
AT3TE55735
AT3TE55740
AT3TE55745
AT3TE55765
AT3TE55775
AT3TE55780
AT3TE55820
AT3TE55830
AT3TE55835
AT3TE55850
AT3TE55855
AT3TE55900
AT3TE55905
AT3TE55910
AT3TE55915
AT3TE55930
AT3TE55940
AT3TE55955
AT3TE55960
AT3TE55970
AT3TE55980
AT3TE55985
AT3TE55990
AT3TE56000
AT3TE56005
AT3TE56020
AT3TE56065
AT3TE56070
AT3TE56075
AT3TE56080
AT3TE56100
AT3TE56130
AT3TE56140
AT3TE56175
AT3TE56180
AT3TE56190
AT3TE56195
AT3TE56200
AT3TE56205
AT3TE56215
AT3TE56220
AT3TE56230
AT3TE56235
AT3TE56245
AT3TE56250
AT3TE56260
AT3TE56285
AT3TE56290
AT3TE56300
AT3TE56315
AT3TE56320
AT3TE56355
AT3TE56360
AT3TE56365
AT3TE56370
AT3TE56375
AT3TE56380
AT3TE56390
AT3TE56395
AT3TE56400
AT3TE56455
AT3TE56470
AT3TE56480
AT3TE56490
AT3TE56500
AT3TE56505
AT3TE56510
AT3TE56515
AT3TE56520
AT3TE56525
AT3TE56530
AT3TE56535
AT3TE56540
AT3TE56545
AT3TE56550
AT3TE56555
AT3TE56560
AT3TE56565
AT3TE56570
AT3TE56575
AT3TE56585
AT3TE56595
AT3TE56605
AT3TE56610
AT3TE56615
AT3TE56620
AT3TE56650
AT3TE56655
AT3TE56660
AT3TE56665
AT3TE56670
AT3TE56680
AT3TE56685
AT3TE56760
AT3TE56770
AT3TE56775
AT3TE56785
AT3TE56795
AT3TE56800
AT3TE56810
AT3TE56825
AT3TE56835
AT3TE56845
AT3TE56850
AT3TE56855
AT3TE56860
AT3TE56865
AT3TE56880
AT3TE56885
AT3TE56900
AT3TE56950
AT3TE56955
AT3TE56960
AT3TE56980
AT3TE57010
AT3TE57025
AT3TE57035
AT3TE57045
AT3TE57050
AT3TE57060
AT3TE57070
AT3TE57085
AT3TE57090
AT3TE57095
AT3TE57165
AT3TE57215
AT3TE57230
AT3TE57235
AT3TE57240
AT3TE57345
AT3TE57360
AT3TE57365
AT3TE57370
AT3TE57375
AT3TE57385
AT3TE57465
AT3TE57520
AT3TE57525
AT3TE57535
AT3TE57540
AT3TE57565
AT3TE57645
AT3TE57655
AT3TE58105
AT3TE58115
AT3TE58120
AT3TE58125
AT3TE58130
AT3TE58135
AT3TE58140
AT3TE58155
AT3TE58175
AT3TE58190
AT3TE58195
AT3TE58200
AT3TE58205
AT3TE58225
AT3TE58230
AT3TE58255
AT3TE58315
AT3TE58320
AT3TE58330
AT3TE58335
AT3TE58340
AT3TE58345
AT3TE58370
AT3TE58375
AT3TE58405
AT3TE58410
AT3TE58430
AT3TE58465
AT3TE58560
AT3TE58875
AT3TE58880
AT3TE58895
AT3TE58900
AT3TE58930
AT3TE58940
AT3TE58955
AT3TE58960
AT3TE58965
AT3TE58970
AT3TE58975
AT3TE58995
AT3TE59005
AT3TE59045
AT3TE59055
AT3TE59060
AT3TE59065
AT3TE59075
AT3TE59080
AT3TE59085
AT3TE59135
AT3TE59145
AT3TE59170
AT3TE59175
AT3TE59190
AT3TE59195
AT3TE59220
AT3TE59230
AT3TE59235
AT3TE59250
AT3TE59300
AT3TE59310
AT3TE59315
AT3TE59325
AT3TE59335
AT3TE59350
AT3TE59355
AT3TE59360
AT3TE59365
AT3TE59390
AT3TE59395
AT3TE59400
AT3TE59410
AT3TE59430
AT3TE59445
AT3TE59450
AT3TE59460
AT3TE59465
AT3TE59470
AT3TE59480
AT3TE59485
AT3TE59490
AT3TE59500
AT3TE59515
AT3TE59520
AT3TE59525
AT3TE59530
AT3TE59625
AT3TE59770
AT3TE59795
AT3TE59985
AT3TE60020
AT3TE60030
AT3TE60065
AT3TE60075
AT3TE60080
AT3TE60095
AT3TE60100
AT3TE60105
AT3TE60130
AT3TE60270
AT3TE60460
AT3TE60465
AT3TE60865
AT3TE60875
AT3TE60915
AT3TE61010
AT3TE61455
AT3TE61500
AT3TE61505
AT3TE61520
AT3TE61650
AT3TE61685
AT3TE61910
AT3TE62000
AT3TE62100
AT3TE62240
AT3TE62490
AT3TE62605
AT3TE62610
AT3TE62615
AT3TE62620
AT3TE62625
AT3TE62645
AT3TE62650
AT3TE62655
AT3TE62665
AT3TE62670
AT3TE62675
AT3TE62680
AT3TE62695
AT3TE62715
AT3TE62735
AT3TE62745
AT3TE62750
AT3TE62785
AT3TE62885
AT3TE62890
AT3TE62895
AT3TE62910
AT3TE62915
AT3TE62920
AT3TE62940
AT3TE62945
AT3TE62950
AT3TE62955
AT3TE62965
AT3TE62970
AT3TE62975
AT3TE63155
AT3TE63165
AT3TE63175
AT3TE63180
AT3TE63185
AT3TE63200
AT3TE63205
AT3TE63210
AT3TE63215
AT3TE63220
AT3TE63225
AT3TE63230
AT3TE63235
AT3TE63240
AT3TE63255
AT3TE63260
AT3TE63270
AT3TE63280
AT3TE63295
AT3TE63305
AT3TE63395
AT3TE63400
AT3TE63535
AT3TE63545
AT3TE63555
AT3TE63590
AT3TE63595
AT3TE63600
AT3TE63610
AT3TE63615
AT3TE63625
AT3TE63630
AT3TE63640
AT3TE63650
AT3TE63660
AT3TE63665
AT3TE63730
AT3TE63735
AT3TE63755
AT3TE63765
AT3TE63870
AT3TE63875
AT3TE64040
AT3TE64045
AT3TE64070
AT3TE64120
AT3TE64135
AT3TE64150
AT3TE64160
AT3TE64435
AT3TE64485
AT3TE64875
AT3TE65435
AT3TE65525
AT3TE65655
AT3TE65755
AT3TE65770
AT3TE65775
AT3TE65785
AT3TE65810
AT3TE65820
AT3TE65825
AT3TE65835
AT3TE65840
AT3TE65850
AT3TE65855
AT3TE65870
AT3TE65875
AT3TE65940
AT3TE65945
AT3TE65955
AT3TE65965
AT3TE65970
AT3TE66125
AT3TE66130
AT3TE66150
AT3TE66400
AT3TE66405
AT3TE66605
AT3TE67140
AT3TE67330
AT3TE67445
AT3TE67545
AT3TE67550
AT3TE67565
AT3TE67575
AT3TE67965
AT3TE67980
AT3TE68490
AT3TE68495
AT3TE69030
AT3TE69035
AT3TE69045
AT3TE69050
AT3TE69070
AT3TE69075
AT3TE69080
AT3TE69085
AT3TE69110
AT3TE69115
AT3TE69130
AT3TE69145
AT3TE69155
AT3TE69170
AT3TE69175
AT3TE69185
AT3TE69190
AT3TE70365
AT3TE70375
AT3TE70565
AT3TE71210
AT3TE71720
AT3TE72280
AT3TE72355
AT3TE72570
AT3TE72840
AT3TE73075
AT3TE73690
AT3TE74015
AT3TE75500
AT3TE75645
AT3TE76220
AT3TE76225
AT3TE80315
AT3TE82550
AT3TE82555
AT3TE86250
AT3TE86320
AT3TE86800
AT3TE86815
AT3TE87080
AT3TE90530
AT3TE91180
AT3TE91185
AT3TE91190
AT3TE91200
AT3TE91745
AT3TE91750
AT3TE91850
AT3TE91855
AT3TE91865
AT3TE92340
AT3TE92345
AT3TE92355
AT3TE92360
AT3TE92720
AT3TE92735
AT3TE94195
AT3TE94580
AT3TE94585
AT4TE00310
AT4TE00320
AT4TE02430
AT4TE02435
AT4TE02905
AT4TE02915
AT4TE02920
AT4TE02925
AT4TE03295
AT4TE03420
AT4TE03425
AT4TE03430
AT4TE03560
AT4TE03570
AT4TE03640
AT4TE04260
AT4TE04265
AT4TE04415
AT4TE05560
AT4TE05580
AT4TE05585
AT4TE05590
AT4TE06300
AT4TE06435
AT4TE07360
AT4TE07365
AT4TE07975
AT4TE07980
AT4TE08210
AT4TE08215
AT4TE08220
AT4TE08225
AT4TE08235
AT4TE08240
AT4TE08260
AT4TE08265
AT4TE08310
AT4TE08315
AT4TE08320
AT4TE08340
AT4TE08345
AT4TE08350
AT4TE08355
AT4TE08360
AT4TE08365
AT4TE08370
AT4TE08380
AT4TE08385
AT4TE08390
AT4TE08400
AT4TE08405
AT4TE08410
AT4TE08420
AT4TE08430
AT4TE08435
AT4TE08445
AT4TE08725
AT4TE08730
AT4TE08735
AT4TE08740
AT4TE08745
AT4TE08755
AT4TE08760
AT4TE08775
AT4TE08790
AT4TE08795
AT4TE08800
AT4TE08810
AT4TE08815
AT4TE08825
AT4TE08830
AT4TE08835
AT4TE08845
AT4TE08850
AT4TE08855
AT4TE08860
AT4TE08865
AT4TE08870
AT4TE08875
AT4TE09080
AT4TE09130
AT4TE09135
AT4TE09295
AT4TE09310
AT4TE09315
AT4TE09410
AT4TE09415
AT4TE09420
AT4TE09480
AT4TE09655
AT4TE09660
AT4TE09735
AT4TE09805
AT4TE09810
AT4TE10165
AT4TE10175
AT4TE10185
AT4TE10190
AT4TE10200
AT4TE10205
AT4TE10490
AT4TE10495
AT4TE10585
AT4TE10675
AT4TE10700
AT4TE12030
AT4TE12140
AT4TE12150
AT4TE12275
AT4TE12375
AT4TE12390
AT4TE12660
AT4TE13025
AT4TE13030
AT4TE13035
AT4TE13040
AT4TE13050
AT4TE13080
AT4TE13085
AT4TE13095
AT4TE13100
AT4TE13110
AT4TE13120
AT4TE13130
AT4TE13135
AT4TE13150
AT4TE13180
AT4TE13185
AT4TE13190
AT4TE13205
AT4TE13540
AT4TE13915
AT4TE13920
AT4TE13930
AT4TE13950
AT4TE15135
AT4TE15140
AT4TE15145
AT4TE15860
AT4TE17140
AT4TE17145
AT4TE17660
AT4TE17685
AT4TE17695
AT4TE17700
AT4TE17765
AT4TE17780
AT4TE17785
AT4TE17970
AT4TE18110
AT4TE18165
AT4TE18225
AT4TE18235
AT4TE18240
AT4TE18245
AT4TE18250
AT4TE18270
AT4TE18310
AT4TE18335
AT4TE18340
AT4TE18385
AT4TE18430
AT4TE18450
AT4TE18455
AT4TE18465
AT4TE18470
AT4TE18475
AT4TE18480
AT4TE18485
AT4TE18500
AT4TE18640
AT4TE18705
AT4TE18755
AT4TE18800
AT4TE18805
AT4TE18810
AT4TE18825
AT4TE18845
AT4TE18865
AT4TE18870
AT4TE18875
AT4TE18920
AT4TE18925
AT4TE18940
AT4TE18945
AT4TE18950
AT4TE18955
AT4TE18995
AT4TE19025
AT4TE19030
AT4TE19050
AT4TE19065
AT4TE19075
AT4TE19095
AT4TE19100
AT4TE19105
AT4TE19115
AT4TE19130
AT4TE19135
AT4TE19190
AT4TE19295
AT4TE19300
AT4TE19305
AT4TE19365
AT4TE19370
AT4TE19375
AT4TE19380
AT4TE19390
AT4TE19395
AT4TE19400
AT4TE19405
AT4TE19410
AT4TE19415
AT4TE19430
AT4TE19440
AT4TE19445
AT4TE19450
AT4TE19460
AT4TE19465
AT4TE19470
AT4TE19475
AT4TE19500
AT4TE19505
AT4TE19585
AT4TE19595
AT4TE19610
AT4TE19615
AT4TE19625
AT4TE19635
AT4TE19730
AT4TE19735
AT4TE19740
AT4TE19745
AT4TE19755
AT4TE19800
AT4TE19810
AT4TE19815
AT4TE19825
AT4TE19830
AT4TE19840
AT4TE19860
AT4TE19955
AT4TE19965
AT4TE19970
AT4TE20535
AT4TE20975
AT4TE20990
AT4TE20995
AT4TE21325
AT4TE21695
AT4TE21750
AT4TE21900
AT4TE22085
AT4TE22095
AT4TE22245
AT4TE22340
AT4TE22350
AT4TE22600
AT4TE23125
AT4TE23295
AT4TE23525
AT4TE23545
AT4TE23575
AT4TE23590
AT4TE23645
AT4TE23665
AT4TE24230
AT4TE24520
AT4TE24525
AT4TE24630
AT4TE24635
AT4TE24645
AT4TE24670
AT4TE24680
AT4TE24690
AT4TE24695
AT4TE24700
AT4TE24710
AT4TE24715
AT4TE24720
AT4TE24725
AT4TE24730
AT4TE24735
AT4TE24750
AT4TE24760
AT4TE24765
AT4TE24770
AT4TE24780
AT4TE24785
AT4TE24790
AT4TE24795
AT4TE24800
AT4TE24810
AT4TE24830
AT4TE24840
AT4TE24845
AT4TE24850
AT4TE24855
AT4TE24865
AT4TE24880
AT4TE24885
AT4TE24895
AT4TE24905
AT4TE24910
AT4TE24930
AT4TE24940
AT4TE24945
AT4TE25025
AT4TE25030
AT4TE25065
AT4TE25075
AT4TE25080
AT4TE25085
AT4TE25090
AT4TE25100
AT4TE25105
AT4TE25200
AT4TE25320
AT4TE25325
AT4TE25355
AT4TE25860
AT4TE26255
AT4TE26260
AT4TE26265
AT4TE26670
AT4TE26710
AT4TE27090
AT4TE27095
AT4TE27485
AT4TE27490
AT4TE27630
AT4TE27635
AT4TE27640
AT4TE27705
AT4TE27990
AT4TE27995
AT4TE28200
AT4TE28235
AT4TE28400
AT4TE28410
AT4TE28440
AT4TE28445
AT4TE28450
AT4TE28500
AT4TE28505
AT4TE28515
AT4TE28670
AT4TE28675
AT4TE29275
AT4TE29625
AT4TE29825
AT4TE29830
AT4TE30420
AT4TE30430
AT4TE30830
AT4TE31015
AT4TE31310
AT4TE31315
AT4TE31320
AT4TE31325
AT4TE31415
AT4TE31465
AT4TE31785
AT4TE31790
AT4TE32170
AT4TE32290
AT4TE32560
AT4TE33910
AT4TE34395
AT4TE35000
AT4TE35460
AT4TE35790
AT4TE35795
AT4TE35980
AT4TE35985
AT4TE36210
AT4TE36845
AT4TE36850
AT4TE38090
AT4TE38410
AT4TE38540
AT4TE38660
AT4TE38960
AT4TE39015
AT4TE39115
AT4TE39120
AT4TE39220
AT4TE39225
AT4TE39290
AT4TE39295
AT4TE39305
AT4TE39315
AT4TE39815
AT4TE40060
AT4TE40120
AT4TE40685
AT4TE40695
AT4TE40700
AT4TE40705
AT4TE40710
AT4TE41710
AT4TE42450
AT4TE42875
AT4TE42880
AT4TE42895
AT4TE42905
AT4TE43240
AT4TE44080
AT4TE44380
AT4TE44390
AT4TE44405
AT4TE44420
AT4TE46300
AT4TE46310
AT4TE46875
AT4TE47465
AT4TE47470
AT4TE48120
AT4TE48125
AT4TE48140
AT4TE48170
AT4TE48180
AT4TE48215
AT4TE48220
AT4TE48230
AT4TE48595
AT4TE48600
AT4TE48650
AT4TE50025
AT4TE50030
AT4TE50035
AT4TE50100
AT4TE50590
AT4TE50640
AT4TE50645
AT4TE50650
AT4TE50860
AT4TE50865
AT4TE50880
AT4TE50890
AT4TE50900
AT4TE50925
AT4TE50935
AT4TE51020
AT4TE52320
AT4TE52325
AT4TE52375
AT4TE52380
AT4TE52390
AT4TE52400
AT4TE52405
AT4TE52410
AT4TE52415
AT4TE52420
AT4TE53965
AT4TE54700
AT4TE54925
AT4TE54940
AT4TE60040
AT4TE64175
AT4TE64180
AT4TE67490
AT4TE73405
AT4TE74230
AT4TE74255
AT4TE74275
AT4TE85370
AT4TE85580
AT4TE87560
AT4TE89385
AT4TE89905
AT4TE89910
AT5TE00230
AT5TE05480
AT5TE06110
AT5TE07195
AT5TE07630
AT5TE07650
AT5TE08310
AT5TE08315
AT5TE08320
AT5TE15640
AT5TE15670
AT5TE17325
AT5TE17330
AT5TE20315
AT5TE20320
AT5TE22490
AT5TE22495
AT5TE22500
AT5TE22505
AT5TE23185
AT5TE23190
AT5TE23370
AT5TE24020
AT5TE24025
AT5TE24030
AT5TE24040
AT5TE24045
AT5TE24055
AT5TE25080
AT5TE25085
AT5TE25310
AT5TE25875
AT5TE27090
AT5TE27495
AT5TE27655
AT5TE28620
AT5TE29050
AT5TE29250
AT5TE29300
AT5TE29680
AT5TE30055
AT5TE30060
AT5TE30560
AT5TE30565
AT5TE30580
AT5TE30585
AT5TE30760
AT5TE31020
AT5TE31160
AT5TE31165
AT5TE31170
AT5TE31200
AT5TE31540
AT5TE31545
AT5TE31555
AT5TE31885
AT5TE31940
AT5TE31945
AT5TE31950
AT5TE31955
AT5TE31960
AT5TE31965
AT5TE32355
AT5TE32795
AT5TE32950
AT5TE33195
AT5TE33540
AT5TE33750
AT5TE34160
AT5TE34165
AT5TE34170
AT5TE34175
AT5TE34180
AT5TE34390
AT5TE34730
AT5TE34860
AT5TE34865
AT5TE34875
AT5TE34890
AT5TE35120
AT5TE35265
AT5TE35990
AT5TE36000
AT5TE36005
AT5TE36035
AT5TE36040
AT5TE36125
AT5TE36130
AT5TE36155
AT5TE36160
AT5TE36215
AT5TE36845
AT5TE36970
AT5TE36975
AT5TE37075
AT5TE37085
AT5TE37090
AT5TE37135
AT5TE37140
AT5TE37195
AT5TE37200
AT5TE37310
AT5TE37800
AT5TE37805
AT5TE37810
AT5TE37815
AT5TE38070
AT5TE38800
AT5TE38810
AT5TE38820
AT5TE38830
AT5TE38840
AT5TE38845
AT5TE38885
AT5TE38895
AT5TE38900
AT5TE38920
AT5TE38925
AT5TE38930
AT5TE38935
AT5TE38945
AT5TE38970
AT5TE38980
AT5TE38990
AT5TE38995
AT5TE39035
AT5TE39080
AT5TE39125
AT5TE39135
AT5TE39140
AT5TE39145
AT5TE39150
AT5TE39155
AT5TE39160
AT5TE39180
AT5TE39210
AT5TE39215
AT5TE39425
AT5TE39550
AT5TE39790
AT5TE40500
AT5TE40510
AT5TE40530
AT5TE40535
AT5TE40660
AT5TE40830
AT5TE40835
AT5TE40840
AT5TE40845
AT5TE40865
AT5TE40880
AT5TE40890
AT5TE40920
AT5TE40930
AT5TE40945
AT5TE40950
AT5TE40960
AT5TE40965
AT5TE40970
AT5TE40980
AT5TE40985
AT5TE41070
AT5TE41355
AT5TE41395
AT5TE41400
AT5TE41405
AT5TE41615
AT5TE41885
AT5TE41895
AT5TE41975
AT5TE41990
AT5TE42025
AT5TE42030
AT5TE42135
AT5TE42440
AT5TE42470
AT5TE42710
AT5TE42820
AT5TE42880
AT5TE42910
AT5TE42920
AT5TE42925
AT5TE42930
AT5TE42940
AT5TE42950
AT5TE43085
AT5TE43215
AT5TE43360
AT5TE43445
AT5TE43450
AT5TE43540
AT5TE43580
AT5TE43695
AT5TE43705
AT5TE43935
AT5TE44415
AT5TE44600
AT5TE44640
AT5TE44710
AT5TE44715
AT5TE44790
AT5TE44795
AT5TE44860
AT5TE44880
AT5TE44915
AT5TE44920
AT5TE44930
AT5TE44935
AT5TE44945
AT5TE45560
AT5TE45565
AT5TE45920
AT5TE45965
AT5TE45995
AT5TE46100
AT5TE46105
AT5TE46110
AT5TE46125
AT5TE46130
AT5TE46140
AT5TE46145
AT5TE46150
AT5TE46155
AT5TE46175
AT5TE46215
AT5TE46220
AT5TE46250
AT5TE46365
AT5TE46370
AT5TE46475
AT5TE46480
AT5TE46485
AT5TE46580
AT5TE46670
AT5TE46775
AT5TE46790
AT5TE46840
AT5TE46855
AT5TE46860
AT5TE46865
AT5TE47115
AT5TE47130
AT5TE47190
AT5TE47195
AT5TE47215
AT5TE47225
AT5TE47240
AT5TE47245
AT5TE47250
AT5TE47990
AT5TE48220
AT5TE48240
AT5TE48245
AT5TE48250
AT5TE48330
AT5TE48335
AT5TE48820
AT5TE49360
AT5TE49400
AT5TE49500
AT5TE49525
AT5TE49770
AT5TE49780
AT5TE49785
AT5TE49790
AT5TE49795
AT5TE49800
AT5TE49810
AT5TE49820
AT5TE49825
AT5TE49850
AT5TE49855
AT5TE49860
AT5TE50100
AT5TE50105
AT5TE50115
AT5TE50125
AT5TE50485
AT5TE50490
AT5TE50530
AT5TE50535
AT5TE50540
AT5TE50545
AT5TE50550
AT5TE50560
AT5TE50570
AT5TE50590
AT5TE50605
AT5TE50610
AT5TE50615
AT5TE50620
AT5TE50630
AT5TE50635
AT5TE50640
AT5TE50665
AT5TE50670
AT5TE50685
AT5TE50750
AT5TE50760
AT5TE50765
AT5TE50770
AT5TE50775
AT5TE50780
AT5TE51095
AT5TE51200
AT5TE51210
AT5TE51270
AT5TE51275
AT5TE51285
AT5TE51295
AT5TE51310
AT5TE51315
AT5TE51350
AT5TE51355
AT5TE51360
AT5TE51370
AT5TE51375
AT5TE51385
AT5TE51390
AT5TE51395
AT5TE51410
AT5TE51455
AT5TE51460
AT5TE51465
AT5TE51475
AT5TE51480
AT5TE51490
AT5TE51495
AT5TE51505
AT5TE51510
AT5TE51515
AT5TE51520
AT5TE51530
AT5TE51535
AT5TE51545
AT5TE51550
AT5TE51565
AT5TE51575
AT5TE51585
AT5TE51590
AT5TE51600
AT5TE51605
AT5TE51610
AT5TE51625
AT5TE51630
AT5TE51635
AT5TE51645
AT5TE51650
AT5TE51665
AT5TE51890
AT5TE52120
AT5TE52345
AT5TE52390
AT5TE52395
AT5TE52400
AT5TE52410
AT5TE52420
AT5TE52830
AT5TE52835
AT5TE52840
AT5TE53250
AT5TE53360
AT5TE53365
AT5TE53525
AT5TE53580
AT5TE53875
AT5TE53885
AT5TE53895
AT5TE53900
AT5TE54265
AT5TE54365
AT5TE54445
AT5TE54450
AT5TE54495
AT5TE54500
AT5TE54510
AT5TE54515
AT5TE54525
AT5TE54530
AT5TE54540
AT5TE54545
AT5TE54625
AT5TE54630
AT5TE54635
AT5TE54640
AT5TE54650
AT5TE54660
AT5TE54665
AT5TE54670
AT5TE54700
AT5TE54755
AT5TE54765
AT5TE54770
AT5TE54775
AT5TE54810
AT5TE54815
AT5TE54820
AT5TE54830
AT5TE54845
AT5TE54850
AT5TE54855
AT5TE54870
AT5TE54875
AT5TE54890
AT5TE54905
AT5TE54910
AT5TE54920
AT5TE54980
AT5TE55105
AT5TE55110
AT5TE55115
AT5TE55130
AT5TE55140
AT5TE55330
AT5TE55405
AT5TE55555
AT5TE56025
AT5TE56340
AT5TE56585
AT5TE56615
AT5TE56620
AT5TE56625
AT5TE56630
AT5TE56635
AT5TE56645
AT5TE56655
AT5TE56665
AT5TE56675
AT5TE56725
AT5TE56820
AT5TE60280
AT5TE60290
AT5TE60330
AT5TE60340
AT5TE60370
AT5TE60470
AT5TE60480
AT5TE60985
AT5TE61035
AT5TE61040
AT5TE61080
AT5TE61740
AT5TE61975
AT5TE61980
AT5TE62035
AT5TE62040
AT5TE62175
AT5TE62375
AT5TE62380
AT5TE62385
AT5TE62390
AT5TE62395
AT5TE62405
AT5TE62410
AT5TE62425
AT5TE62455
AT5TE62465
AT5TE62495
AT5TE62520
AT5TE62945
AT5TE64010
AT5TE64080
AT5TE64260
AT5TE64600
AT5TE64780
AT5TE64860
AT5TE65330
AT5TE65535
AT5TE65550
AT5TE65555
AT5TE65560
AT5TE65640
AT5TE65645
AT5TE65800
AT5TE65870
AT5TE65880
AT5TE66180
AT5TE66280
AT5TE66285
AT5TE66330
AT5TE66335
AT5TE66345
AT5TE66360
AT5TE66365
AT5TE66370
AT5TE66375
AT5TE66385
AT5TE66390
AT5TE66395
AT5TE66400
AT5TE66500
AT5TE66550
AT5TE66565
AT5TE66770
AT5TE66850
AT5TE67200
AT5TE67330
AT5TE67900
AT5TE68130
AT5TE68990
AT5TE69050
AT5TE69070
AT5TE69240
AT5TE69245
AT5TE69840
AT5TE69845
AT5TE69855
AT5TE69900
AT5TE69910
AT5TE69920
AT5TE69930
AT5TE69935
AT5TE69940
AT5TE69945
AT5TE69950
AT5TE69955
AT5TE69960
AT5TE69965
AT5TE69980
AT5TE69985
AT5TE69990
AT5TE70000
AT5TE70005
AT5TE70010
AT5TE70020
AT5TE70025
AT5TE72200
AT5TE72570
AT5TE72580
AT5TE72780
AT5TE73015
AT5TE73035
AT5TE73040
AT5TE73100
AT5TE73495
AT5TE73500
AT5TE73505
AT5TE73750
AT5TE73840
AT5TE73845
AT5TE74130
AT5TE74250
AT5TE74930
AT5TE75700
AT5TE77610
AT5TE78640
AT5TE78965
AT5TE78980
AT5TE78985
AT5TE79225
AT5TE81570
AT5TE81575
AT5TE81580
AT5TE81585
AT5TE82155
AT5TE82585
AT5TE85465
AT5TE91620
AT5TE91680
AT5TE93025
AT5TE93030
AT5TE93055
AT5TE95120
AT5TE95125
AT5TE95130
