# Supplementary material for: Parsimonious Higher-Order Hidden Markov Models for Improved Array-CGH Analysis with Applications to Arabidopsis thaliana
Source: PLoS Comput Biol. 2012 Jan 12;8(1):e1002286. doi: 10.1371/journal.pcbi.1002286 (PMC3257270; doi:10.1371/journal.pcbi.1002286)
Supplement: Table S5 — Transposons affected by amplifications in C24. (TXT) [file pcbi.1002286.s005.txt]

#Description:
#Transposons affected by amplifications. 
#

AT1TE07880
AT1TE26700
AT1TE26705
AT1TE26710
AT1TE36570
AT1TE42400
AT1TE43030
AT1TE43035
AT1TE43040
AT1TE45795
AT1TE45805
AT1TE55795
AT1TE57220
AT2TE06390
AT2TE08160
AT2TE08225
AT2TE09565
AT2TE09570
AT2TE09575
AT2TE09600
AT2TE11370
AT2TE13685
AT2TE19555
AT2TE19560
AT2TE19565
AT2TE38575
AT3TE46000
AT3TE46015
AT3TE47220
AT3TE49090
AT3TE50305
AT3TE50310
AT3TE50320
AT3TE50325
AT3TE50335
AT3TE50340
AT3TE53995
AT3TE54000
AT3TE54005
AT3TE54015
AT3TE60385
AT3TE60400
AT3TE61145
AT3TE61160
AT3TE61165
AT3TE64965
AT3TE64975
AT4TE06710
AT4TE08465
AT4TE08475
AT4TE10185
AT4TE10320
AT4TE10700
AT4TE10705
AT4TE10720
AT4TE10725
AT4TE10730
AT4TE10735
AT4TE13060
AT4TE13070
AT4TE16380
AT4TE16385
AT4TE16390
AT4TE16540
AT4TE16550
AT4TE16555
AT4TE16560
AT4TE16570
AT4TE16575
AT4TE16580
AT4TE16585
AT4TE16590
AT4TE16900
AT4TE16905
AT4TE16910
AT4TE17945
AT4TE22710
AT4TE22715
AT4TE23345
AT4TE23350
AT4TE25235
AT4TE25240
AT4TE25245
AT4TE25250
AT4TE25260
AT4TE25265
AT4TE25270
AT4TE25280
AT4TE25285
AT4TE25290
AT4TE25295
AT4TE25300
AT4TE55210
AT4TE55215
AT5TE34965
AT5TE34985
AT5TE36620
AT5TE36640
AT5TE36645
AT5TE41150
AT5TE41415
AT5TE41420
AT5TE43300
AT5TE43305
AT5TE44880
AT5TE44905
AT5TE44955
AT5TE44960
AT5TE44965
AT5TE44970
AT5TE44985
AT5TE44990
AT5TE45015
AT5TE56055
